# Supplementary material for: Effects of 3D Scans on Veterinary Students’ Learning Outcomes Compared to Traditional 2D Images in Anatomy Classes
Source: Animals (Basel). 2024 Jul 25;14(15):2171. doi: 10.3390/ani14152171 (PMC11311044; doi:10.3390/ani14152171)
Supplement: Supplementary file 1 [file animals-14-02171-s001.zip]

Archive with 5 entries (5 files):
- Supplement S1.pdf
- Supplement S2.pdf
- Supplement S3.png
- Supplement S4.pdf
- Supplement S5.xlsx
