# Supplementary material for: Effects of 3D Scans on Veterinary Students’ Learning Outcomes Compared to Traditional 2D Images in Anatomy Classes
Source: Animals (Basel). 2024 Jul 25;14(15):2171. doi: 10.3390/ani14152171 (PMC11311044; doi:10.3390/ani14152171)
Supplement: Supplementary file 1 [file animals-14-02171-s001.zip › Supplement S5.xlsx]

## Sheet: raw data study 1
Stud_Nr	Stud_Code	Group Post_T	Group Pre_T	Pre_T	Pre_T_1	Pre_T_2	Pre_T_3	Pre_T_4	Pre_T_5	Pre_T_6	Pre_T_7	Pre_T_8	Pre_T_9	Pre_T_10	Pre_T_11	Pre_T_12	Pre_T_13	Pre_T_14	Pre_T_15	Pre_T_16	Pre_T_17	Pre_T_18	Pre_T_19	Pre_T_20	Post_T	Post_T_1	Post_T_2	Post_T_3	Post_T_4	Post_T_5	Post_T_6	Post_T_7	Post_T_8	Post_T_9	Post_T_10	Post_T_11	Post_T_12	Post_T_13	Post_T_14	Post_T_15	Post_T_16	Post_T_17	Post_T_18	Post_T_19	Post_T_20	Post_Pre_Diff	MRT
1	BIAAA	2	2	1	0	0	0	0	0	0	0	0	0	0	0	0	0	0	1	0	0	0	0	0	12	1	1	1	1	1	1	0	0	0	0	1	1	-99	0	1	0	1	1	0	1	18	9
2	BLLLE	2	2	0	0	0	0	0	0	0	0	0	0	0	0	0	0	0	0	0	0	0	0	0	13	1	1	1	1	1	0	1	1	0	0	0	1	-99	0	1	0	1	1	1	1	13	6
3	BLOER	2	2	0	0	0	0	0	0	0	0	0	0	0	0	0	0	0	0	0	0	0	0	0	6	1	1	0	0	0	0	0	0	1	0	1	1	-99	0	0	0	0	1	0	0	6	9
4	BRAMA	2	2	1	0	1	0	0	0	0	0	0	0	0	0	0	0	0	0	0	0	0	0	0	17	1	1	1	1	1	1	1	1	1	1	1	1	-99	0	1	0	1	1	1	1	16	15
5	BROEO	2	2	0	0	0	0	0	0	0	0	0	0	0	0	0	0	0	0	0	0	0	0	0	9	0	1	0	0	0	0	1	0	1	0	0	0	-99	0	1	1	1	1	1	1	9	17
6	GGAKO	2	2	1	0	0	0	0	0	0	0	0	0	0	0	0	0	0	1	0	0	0	0	0	10	1	1	0	0	0	0	1	1	0	1	0	1	-99	0	1	0	1	1	0	1	9	14
7	IBANO	3	2	1	0	0	0	0	0	0	0	0	0	0	0	0	0	0	1	0	0	0	0	0	14	1	1	1	1	1	1	0	1	0	1	0	1	-99	0	1	0	1	1	1	1	13	10
8	IBEEE	3	2	2	0	1	0	0	0	0	0	0	0	0	0	0	0	0	1	0	0	0	0	0	12	1	1	0	0	0	0	1	0	1	1	1	1	-99	1	1	0	1	0	1	1	10	14
9	IIORE	2	2	1	0	0	0	0	0	0	0	0	0	0	0	0	0	0	0	1	0	0	0	0	5	0	1	0	0	0	0	1	0	0	0	0	0	-99	0	0	0	1	1	0	1	4	13
10	IIORE	3	2	2	0	1	0	0	0	0	0	0	0	0	0	0	0	0	1	0	0	0	0	0	15	1	1	1	1	0	0	1	1	0	0	1	1	-99	1	1	1	1	1	1	1	13	15
11	INEUE	3	2	0	0	0	0	0	0	0	0	0	0	0	0	0	0	0	0	0	0	0	0	0	6	0	1	0	0	0	0	0	0	0	0	0	1	-99	1	1	0	0	1	0	1	6	11
12	IPNIO	2	2	1	0	1	0	0	0	0	0	0	0	0	0	0	0	0	0	0	0	0	0	0	9	1	1	1	0	0	0	1	1	0	0	0	1	-99	0	0	0	1	1	0	1	8	13
13	IREAI	3	2	1	0	1	0	0	0	0	0	0	0	0	0	0	0	0	0	0	0	0	0	0	16	0	1	1	1	0	1	1	1	1	1	1	1	-99	1	1	0	1	1	1	1	15	14
14	IRRAA	3	2	1	0	1	0	0	0	0	0	0	0	0	0	0	0	0	0	0	0	0	0	0	11	1	0	0	0	1	1	1	1	0	0	0	1	-99	1	1	0	1	0	1	1	10	10
15	IYTGR	2	2	2	0	1	0	0	0	0	0	0	0	0	0	0	0	0	1	0	0	0	0	0	13	0	1	1	0	1	0	1	1	1	1	0	0	-99	0	1	1	1	1	1	1	11	11
16	LLAAU	2	2	0	0	0	0	0	0	0	0	0	0	0	0	0	0	0	0	0	0	0	0	0	7	1	1	0	0	0	0	0	0	1	0	1	1	-99	0	0	0	0	1	0	1	7	4
17	LNALE	2	2	1	0	1	0	0	0	0	0	0	0	0	0	0	0	0	0	0	0	0	0	0	11	0	1	1	1	1	0	1	1	0	0	0	1	-99	0	1	1	0	1	0	1	10	11
18	LNILL	3	2	0	0	0	0	0	0	0	0	0	0	0	0	0	0	0	0	0	0	0	0	0	12	0	1	1	1	0	0	1	1	1	0	0	1	-99	0	1	0	1	1	1	1	12	14
19	LPLIE	2	2	1	0	1	0	0	0	0	0	0	0	0	0	0	0	0	0	0	0	0	0	0	15	1	1	1	0	1	0	1	0	1	1	1	1	-99	1	1	1	1	1	0	1	14	9
20	LRHOR	3	2	0	0	0	0	0	0	0	0	0	0	0	0	0	0	0	0	0	0	0	0	0	9	0	1	0	0	0	1	1	1	0	0	1	0	-99	0	1	1	1	0	1	0	9	13
21	LTEYR	3	2	0	0	0	0	0	0	0	0	0	0	0	0	0	0	0	0	0	0	0	0	0	12	1	1	1	1	0	0	1	1	1	0	1	1	-99	0	1	0	1	0	0	1	12	10
22	NBAAO	2	2	1	0	1	0	0	0	0	0	0	0	0	0	0	0	0	0	0	0	0	0	0	2	0	1	0	0	0	0	0	0	0	0	1	0	-99	0	0	0	0	0	0	0	1	12
23	NGOAO	3	2	1	0	0	0	0	0	0	0	0	0	0	0	0	0	0	0	0	0	0	0	0	0	0	0	0	0	0	0	0	0	0	0	0	0	-99	0	0	0	0	0	0	0	-1	6
24	NLAOO	2	2	1	0	1	0	0	0	0	0	0	0	0	0	0	0	0	0	0	0	0	0	0	14	1	1	1	0	1	1	1	1	1	0	0	1	-99	0	1	0	1	1	1	1	13	17
25	NNAAA	2	2	0	0	0	0	0	0	0	0	0	0	0	0	0	0	0	0	0	0	0	0	0	7	1	1	0	0	0	0	0	0	1	0	1	1	-99	0	0	0	0	1	0	1	7	10
26	NNAUU	2	2	1	0	1	0	0	0	0	0	0	0	0	0	0	0	0	0	0	0	0	0	0	10	0	1	0	1	0	0	1	0	0	1	1	1	-99	0	1	0	1	1	0	1	9	9
27	NNIAA	3	2	0	0	0	0	0	0	0	0	0	0	0	0	0	0	0	0	0	0	0	0	0	14	0	0	0	0	0	0	0	0	0	0	0	0	-99	0	0	0	0	0	0	0	14	11
28	NNUAE	3	2	1	0	1	0	0	0	0	0	0	0	0	0	0	0	0	0	0	0	0	0	0	5	1	1	0	0	0	0	0	0	0	0	1	0	-99	0	1	0	0	0	0	1	4	11
29	NTAIE	3	2	1	0	1	0	0	0	0	0	0	0	0	0	0	0	0	0	0	0	0	0	0	16	1	1	1	0	0	1	1	1	1	1	1	1	-99	1	1	1	1	0	1	1	15	14
30	NTANS	2	2	1	0	1	0	0	0	0	0	0	0	0	0	0	0	0	0	0	0	0	0	0	15	1	1	1	0	1	0	1	1	1	1	0	1	-99	1	1	0	1	1	1	1	14	13
31	NTUAA	2	2	0	0	0	0	0	0	0	0	0	0	0	0	0	0	0	0	0	0	0	0	0	15	1	1	1	1	0	0	1	1	1	1	1	1	-99	1	1	0	1	1	0	1	15	8
32	NZIAU	2	2	2	0	0	0	1	0	0	0	0	0	0	0	0	0	0	0	0	1	0	0	0	8	1	1	0	1	0	0	1	0	0	0	0	1	-99	0	1	0	1	0	0	1	6	15
33	NZEIE	3	2	1	0	1	0	0	0	0	0	0	0	0	0	0	0	0	0	0	0	0	0	0	7	1	1	0	0	0	0	1	1	0	0	0	1	-99	0	0	0	1	0	0	1	6	12
34	ONAIU	2	2	4	0	1	0	0	0	0	0	0	1	0	0	0	0	0	1	1	0	0	0	0	14	1	1	1	0	0	0	1	1	1	0	0	1	-99	1	1	1	1	1	1	1	10	15
35	PGNIO	3	2	1	0	0	0	0	0	1	0	0	0	0	0	0	0	0	0	0	0	0	0	0	18	1	1	1	1	1	1	1	1	1	0	1	1	-99	1	1	1	1	1	1	1	17	12
36	PNNLE	2	2	1	0	1	0	0	0	0	0	0	0	0	0	0	0	0	0	0	0	0	0	0	18	1	1	1	1	1	1	1	1	1	1	1	1	-99	1	1	1	1	1	0	1	17	6
37	PREIE	2	2	0	0	0	0	0	0	0	0	0	0	0	0	0	0	0	0	0	0	0	0	0	13	1	1	1	0	0	0	1	0	1	0	1	1	-99	1	1	0	1	1	1	1	13	17
38	PTNEI	2	2	0	0	0	0	0	0	0	0	0	0	0	0	0	0	0	0	0	0	0	0	0	14	1	1	1	1	0	1	0	1	0	0	1	1	-99	1	1	0	1	1	1	1	14	11
39	PVNLA	3	2	1	0	0	0	0	0	0	0	0	0	0	0	0	0	0	0	0	0	0	0	1	16	1	1	1	0	1	1	1	1	1	0	1	1	-99	1	1	1	1	1	1	1	15	11
40	PZAEB	2	2	1	0	0	0	0	0	0	0	0	0	0	0	0	0	1	0	0	0	0	0	0	13	1	1	0	1	1	0	0	1	0	1	1	1	-99	1	1	0	0	1	1	1	12	9
41	RBANA	2	2	0	0	0	0	0	0	0	0	0	0	0	0	0	0	0	0	0	0	0	0	0	8	1	1	0	0	0	0	0	0	1	0	1	1	-99	0	0	1	1	0	0	1	8	10
42	RGLER	3	2	0	0	0	0	0	0	0	0	0	0	0	0	0	0	0	0	0	0	0	0	0	4	1	1	0	0	0	0	0	0	1	0	0	0	-99	0	0	0	0	0	1	0	4	14
43	RVUOA	2	2	0	0	0	0	0	0	0	0	0	0	0	0	0	0	0	0	0	0	0	0	0	10	0	1	0	1	1	0	0	1	1	0	0	1	-99	1	1	0	1	0	0	1	10	10
44	RVIHR	3	2	0	0	0	0	0	0	0	0	0	0	0	0	0	0	0	0	0	0	0	0	0	6	1	1	0	0	0	0	0	0	0	0	0	1	-99	0	1	0	0	1	0	1	6	11
45	RSUHE	2	2	0	0	0	0	0	0	0	0	0	0	0	0	0	0	0	0	0	0	0	0	0	6	0	1	0	0	0	0	1	0	0	0	0	1	-99	0	1	0	0	1	0	1	6	14
46	RRNRC	2	2	4	0	1	0	0	0	0	1	0	0	1	0	0	0	0	1	0	0	0	0	0	11	1	1	1	0	1	0	1	1	0	0	0	1	-99	0	1	0	1	1	0	1	7	14
47	RRENI	2	2	1	0	1	0	0	0	0	0	0	0	0	0	0	0	0	0	0	0	0	0	0	5	0	1	0	0	0	0	0	0	0	0	0	1	-99	0	1	0	0	1	0	1	4	14
48	RRAEE	3	2	0	0	0	0	0	0	0	0	0	0	0	0	0	0	0	0	0	0	0	0	0	11	1	1	1	0	0	0	1	1	0	0	1	1	-99	0	1	0	1	0	1	1	11	10
49	RPEIE	3	2	0	0	0	0	0	0	0	0	0	0	0	0	0	0	0	0	0	0	0	0	0	13	1	1	0	1	1	1	0	1	1	1	0	1	-99	0	0	0	1	1	1	1	13	14
50	RLEEA	3	2	2	0	1	0	0	0	0	0	0	0	0	0	0	0	1	0	0	0	0	0	0	10	1	1	1	0	1	0	1	1	0	0	0	1	-99	0	1	0	1	0	0	1	8	13
51	TNAOO	2	2	1	0	1	0	0	0	0	0	0	0	0	0	0	0	0	0	0	0	0	0	0	9	0	1	0	0	0	0	0	1	0	0	0	1	-99	1	1	0	1	1	1	1	7	18
52	TNLEA	2	2	0	0	0	0	0	0	0	0	0	0	0	0	0	0	0	0	0	0	0	0	0	5	0	1	0	0	0	0	0	0	0	0	1	1	-99	0	1	0	0	0	0	1	5	11
53	VGHAA	3	2	0	0	0	0	0	0	0	0	0	0	0	0	0	0	0	0	0	0	0	0	0	6	1	1	0	0	0	0	0	0	0	0	0	0	-99	1	1	0	0	1	0	1	6	3
54	VILOE	3	2	1	0	1	0	0	0	0	0	0	0	0	0	0	0	0	0	0	0	0	0	0	7	0	1	0	0	0	0	1	1	1	0	0	1	-99	0	1	0	1	0	0	0	6	11
55	VPIYE	2	2	3	0	1	0	0	0	1	0	0	0	1	0	0	0	0	0	0	0	0	0	0	14	1	1	1	1	1	1	1	1	0	0	0	1	-99	0	1	0	1	1	1	1	11	12
56	ZNAOT	3	2	2	0	1	0	0	0	0	0	0	0	0	0	0	0	0	1	0	0	0	0	0	11	1	1	1	0	1	0	1	1	0	0	0	1	-99	0	1	0	1	1	0	1	9	16
57	ZNVER	3	2	0	0	0	0	0	0	0	0	0	0	0	0	0	0	0	0	0	0	0	0	0	12	1	1	0	0	0	1	1	0	1	0	0	1	-99	1	1	0	1	1	1	1	12	13
58	ZPTIT	3	2	2	0	1	0	0	0	1	0	0	0	0	0	0	0	0	0	0	0	0	0	0	17	1	1	0	1	1	1	1	1	1	0	1	1	-99	1	1	1	1	1	1	1	15	12
59	ZZEAO	2	2	2	0	0	0	0	0	0	0	0	0	1	0	0	0	0	1	0	0	0	0	0	16	1	1	1	1	1	1	1	1	0	1	1	1	-99	0	1	0	1	1	1	1	14	7
60	BRAIE	1	1	1	0	1	0	0	0	0	0	0	0	0	0	0	0	0	0	0	0	0	0	0	9	1	1	0	0	0	0	1	0	0	1	0	1	-99	0	1	0	1	0	1	1	8	8
61	GNEAE	1	1	0	0	0	0	0	0	0	0	0	0	0	0	0	0	0	0	0	0	0	0	0	12	1	1	0	0	0	0	1	0	1	0	1	1	-99	1	1	0	1	1	1	1	12	10
62	GNLIE	1	1	1	0	1	0	0	0	0	0	0	0	0	0	0	0	0	0	0	0	0	0	0	10	1	1	0	0	0	1	1	1	0	0	0	0	-99	0	1	0	1	1	1	1	9	17
63	GTLAH	1	1	2	0	1	0	0	0	0	0	0	0	0	0	0	0	0	0	1	0	0	0	0	14	1	1	1	1	0	1	1	1	0	1	0	1	-99	1	1	1	0	1	0	1	12	12
64	GZANR	1	1	2	0	1	0	0	0	1	0	0	0	0	0	0	0	0	0	0	0	0	0	0	11	0	1	1	0	1	1	1	1	0	0	0	0	-99	0	1	1	1	1	1	0	9	15
65	IBNAA	1	1	0	0	0	0	0	0	0	0	0	0	0	0	0	0	0	0	0	0	0	0	0	17	1	1	1	1	1	0	1	1	0	1	1	1	-99	1	1	1	1	1	1	1	17	15
66	INAOU	1	1	0	0	0	0	0	0	0	0	0	0	0	0	0	0	0	0	0	0	0	0	0	14	1	1	1	1	1	1	1	1	0	0	0	1	-99	0	1	0	1	1	1	1	14	16
67	IPAAE	1	1	1	0	1	0	0	0	0	0	0	0	0	0	0	0	0	0	0	0	0	0	0	16	1	1	1	0	0	1	1	1	0	1	1	1	-99	1	1	1	1	1	1	1	15	13
68	IPHEI	1	1	0	0	0	0	0	0	0	0	0	0	0	0	0	0	0	0	0	0	0	0	0	12	0	1	1	0	0	0	1	1	0	1	0	1	-99	0	1	1	1	1	1	1	12	13
69	IREAU	1	1	1	0	1	0	0	0	0	0	0	0	0	0	0	0	0	0	0	0	0	0	0	4	0	1	0	0	0	0	0	0	0	0	0	0	-99	0	1	1	0	0	0	1	3	5
70	IZIOR	1	1	1	0	1	0	0	0	0	0	0	0	0	0	0	0	0	0	0	0	0	0	0	6	0	1	0	0	0	0	1	0	1	0	0	0	-99	0	0	0	1	1	0	1	5	12
71	LGAIL	1	1	0	0	0	0	0	0	0	0	0	0	0	0	0	0	0	0	0	0	0	0	0	10	0	1	0	0	0	0	1	1	0	0	0	1	-99	1	1	0	1	1	1	1	10	16
72	LIHIE	1	1	1	0	0	0	0	0	0	0	0	0	0	0	0	0	0	0	1	0	0	0	0	15	1	1	0	1	0	0	1	1	1	0	1	1	-99	1	1	1	1	1	1	1	14	14
73	LNTAE	1	1	2	0	1	0	0	0	0	0	0	0	0	0	0	0	0	0	0	0	0	0	1	17	1	1	1	1	1	1	1	1	1	0	1	1	-99	1	1	1	1	1	0	1	15	15
74	NBLEA	1	1	3	0	0	0	1	0	1	0	0	0	0	0	0	0	0	0	1	0	0	0	0	11	1	1	0	1	0	0	1	0	1	0	1	1	-99	0	1	0	1	1	1	0	8	12
75	NGAUU	1	1	1	0	1	0	0	0	0	0	0	0	0	0	0	0	0	0	0	0	0	0	0	18	1	1	1	1	1	1	1	1	1	1	0	1	-99	1	1	1	1	1	1	1	17	12
76	NIAHE	1	1	1	0	1	0	0	0	0	0	0	0	0	0	0	0	0	0	0	0	0	0	0	9	1	1	0	0	0	0	1	1	0	0	0	0	-99	1	1	0	1	1	1	0	8	15
77	NIAOU	1	1	2	0	1	0	0	0	0	0	0	0	0	0	0	0	0	1	0	0	0	0	0	15	1	1	0	1	0	1	1	1	0	1	0	1	-99	1	1	1	1	1	1	1	13	12
78	NLNNE	1	1	0	0	0	0	0	0	0	0	0	0	0	0	0	0	0	0	0	0	0	0	0	12	0	1	0	1	0	1	1	1	0	1	1	1	-99	1	1	0	0	1	0	1	12	13
79	NNVOT	1	1	2	0	1	0	0	0	0	0	0	0	0	0	0	0	0	1	0	0	0	0	0	17	1	1	1	1	0	1	1	1	1	1	0	1	-99	1	1	1	1	1	1	1	15	12
80	NPNEE	1	1	1	0	1	0	0	0	0	0	0	0	0	0	0	0	0	0	0	0	0	0	0	15	1	1	0	1	1	1	1	1	1	1	0	1	-99	1	0	0	1	1	1	1	14	12
81	NRAEE	1	1	0	0	0	0	0	0	0	0	0	0	0	0	0	0	0	0	0	0	0	0	0	12	1	1	1	0	1	0	1	0	1	0	0	1	-99	1	1	0	1	1	1	0	12	16
82	NRUEA	1	1	2	0	1	0	0	0	0	0	0	0	0	0	0	0	0	1	0	0	0	0	0	13	0	1	1	0	1	1	1	1	0	0	0	1	-99	0	1	1	1	1	1	1	11	16
83	NRUIA	1	1	1	0	1	0	0	0	0	0	0	0	0	0	0	0	0	0	0	0	0	0	0	15	0	1	0	1	1	1	1	1	1	1	1	1	-99	1	1	0	1	1	0	1	14	16
84	NVAAT	1	1	1	0	0	0	0	0	0	0	0	0	0	0	0	0	0	1	0	0	0	0	0	18	1	1	1	1	1	1	1	1	1	0	1	1	-99	1	1	1	1	1	1	1	17	13
85	NZAME	1	1	1	0	0	0	0	0	0	0	0	0	0	0	0	0	0	0	0	0	0	0	1	8	0	1	1	0	0	0	0	0	0	0	1	1	-99	1	1	0	0	1	0	1	7	17
86	PBAEE	1	1	1	0	1	0	0	0	0	0	0	0	0	0	0	0	0	0	0	0	0	0	0	3	1	1	0	0	0	0	0	0	0	0	0	0	-99	0	0	0	0	1	0	0	2	16
87	RIIIA	1	1	1	0	1	0	0	0	0	0	0	0	0	0	0	0	0	0	0	0	0	0	0	9	1	1	0	0	0	1	1	1	0	0	0	1	-99	0	1	0	1	0	0	1	8	14
88	RLAVA	1	1	1	0	1	0	0	0	0	0	0	0	0	0	0	0	0	0	0	0	0	0	0	16	1	1	1	1	1	1	1	1	1	0	0	1	-99	0	1	1	1	1	1	1	15	16
89	RNAER	1	1	0	0	0	0	0	0	0	0	0	0	0	0	0	0	0	0	0	0	0	0	0	7	1	1	1	0	0	1	1	0	0	0	0	0	-99	0	0	0	1	0	0	1	7	15
90	RNALR	1	1	0	0	0	0	0	0	0	0	0	0	0	0	0	0	0	0	0	0	0	0	0	9	1	1	1	1	0	0	1	1	0	1	0	0	-99	0	1	0	0	1	0	0	9	10
91	RLEIE	1	1	1	0	0	0	0	0	0	0	0	0	0	0	0	0	0	0	1	0	0	0	0	13	1	1	0	1	1	0	1	1	0	1	0	1	-99	0	1	0	1	1	1	1	12	11
92	RNLRU	1	1	1	0	0	0	0	0	0	0	0	0	0	0	0	0	0	0	1	0	0	0	0	12	1	1	0	0	1	1	1	1	0	0	0	1	-99	0	1	0	1	1	1	1	11	11
93	RNROU	1	1	3	0	1	0	0	0	0	0	0	0	1	0	0	0	0	0	1	0	0	0	0	18	1	1	1	1	1	1	1	1	1	1	1	1	-99	0	1	1	1	1	1	1	15	13
94	RRLRA	1	1	2	0	1	0	0	0	0	0	0	0	0	0	0	0	0	1	0	0	0	0	0	17	1	1	1	1	0	1	1	1	1	0	1	1	-99	1	1	1	1	1	1	1	15	13
95	RROAO	1	1	1	0	1	0	0	0	0	0	0	0	0	0	0	0	0	0	0	0	0	0	0	17	1	1	1	1	0	1	1	1	1	0	1	1	-99	1	1	1	1	1	1	1	16	17
96	RRTOI	1	1	1	0	1	0	0	0	0	0	0	0	0	0	0	0	0	0	0	0	0	0	0	9	0	1	1	0	0	1	0	1	0	0	0	1	-99	1	0	1	1	1	0	0	8	13
97	RRULL	1	1	0	0	0	0	0	0	0	0	0	0	0	0	0	0	0	0	0	0	0	0	0	15	0	1	0	0	1	0	1	1	1	1	1	1	-99	1	1	1	1	1	1	1	15	17
98	RVAAE	1	1	2	0	1	0	0	0	0	0	0	0	0	0	0	0	0	1	0	0	0	0	0	10	1	1	0	0	0	0	0	1	1	0	1	1	-99	0	1	0	0	1	1	1	8	12
99	RZARR	1	1	5	0	1	0	0	1	0	0	0	0	0	0	1	0	0	1	0	0	0	1	0	19	1	1	1	1	1	1	1	1	1	1	1	1	-99	1	1	1	1	1	1	1	14	13
100	RZNRS	1	1	1	0	1	0	0	0	0	0	0	0	0	0	0	0	0	0	0	0	0	0	0	13	1	1	0	0	1	0	1	0	1	1	1	1	-99	0	1	1	0	1	1	1	12	11
101	TGAAA	1	1	1	0	1	0	0	0	0	0	0	0	0	0	0	0	0	0	0	0	0	0	0	11	1	1	0	1	0	0	1	1	0	0	0	1	-99	1	1	0	1	1	0	1	10	10
102	TGEIL	1	1	0	0	0	0	0	0	0	0	0	0	0	0	0	0	0	0	0	0	0	0	0	10	1	1	1	0	0	1	1	0	0	0	0	1	-99	0	1	0	1	1	0	1	10	13
103	TGELE	1	1	1	0	0	0	0	0	0	0	0	0	0	0	0	0	0	0	0	0	1	0	0	17	1	1	0	1	0	1	1	1	1	1	1	1	-99	1	1	1	1	1	1	1	16	15
104	TNLKE	1	1	0	0	0	0	0	0	0	0	0	0	0	0	0	0	0	0	0	0	0	0	0	7	0	1	0	0	0	0	1	1	0	0	0	1	-99	0	1	0	0	1	0	1	7	11
105	TNVAO	1	1	0	0	0	0	0	0	0	0	0	0	0	0	0	0	0	0	0	0	0	0	0	12	1	1	0	0	0	0	1	1	1	0	0	1	-99	1	1	0	1	1	1	1	12	10
106	TRUIA	1	1	0	0	0	0	0	0	0	0	0	0	0	0	0	0	0	0	0	0	0	0	0	3	0	1	0	0	0	0	0	0	0	0	0	1	-99	0	0	0	0	0	0	1	3	11
107	TTAHR	1	1	1	0	1	0	0	0	0	0	0	0	0	0	0	0	0	0	0	0	0	0	0	10	0	1	1	0	0	0	1	0	0	0	0	1	-99	0	1	1	1	1	1	1	9	17
108	TZAAO	1	1	0	0	0	0	0	0	0	0	0	0	0	0	0	0	0	0	0	0	0	0	0	17	1	1	1	1	1	1	1	1	1	0	1	1	-99	1	1	0	1	1	1	1	17	10
109	VPIOL	1	1	0	0	0	0	0	0	0	0	0	0	0	0	0	0	0	0	0	0	0	0	0	7	0	0	0	0	0	0	1	1	1	0	1	0	-99	0	1	0	1	1	0	0	7	12
110	VREEA	1	1	0	0	0	0	0	0	0	0	0	0	0	0	0	0	0	0	0	0	0	0	0	6	0	1	0	0	0	0	0	0	1	0	0	1	-99	0	1	0	0	1	1	0	6	12
111	VRHIE	1	1	2	0	1	0	0	0	0	0	0	0	0	0	0	0	0	1	0	0	0	0	0	14	0	1	1	0	0	0	1	1	1	1	0	1	-99	1	1	1	1	1	1	1	12	10
112	YZISK	1	1	0	0	0	0	0	0	0	0	0	0	0	0	0	0	0	1	0	0	0	0	0	8	0	1	0	0	0	0	0	1	1	0	0	1	-99	0	1	0	0	1	1	1	8	4
113	ZLHNE	1	1	3	0	1	0	0	0	0	0	0	0	1	0	0	0	0	0	1	0	0	0	0	17	1	1	1	1	1	1	1	0	1	1	0	1	-99	1	1	1	1	1	1	1	14	12
114	ZNNLR	1	1	1	0	1	0	0	0	0	0	0	0	0	0	0	0	0	0	0	0	0	0	0	14	1	1	0	1	0	1	1	1	0	1	1	1	-99	1	1	0	1	1	0	1	13	9
115	ZRRAE	1	1	0	0	0	0	0	0	0	0	0	0	0	0	0	0	0	0	0	0	0	0	0	7	0	1	0	0	0	0	1	0	1	0	0	1	-99	1	0	0	1	0	0	1	7	14
116	ZPUIA	1	1	1	0	1	0	0	0	0	0	0	0	0	0	0	0	0	0	0	0	0	0	0	14	1	1	1	1	0	1	1	1	1	1	0	0	-99	1	1	0	1	1	1	0	13	13
117	ZPYHA	1	1	0	0	0	0	0	0	0	0	0	0	0	0	0	0	0	0	0	0	0	0	0	10	1	1	0	1	0	0	1	0	1	0	0	1	-99	0	0	0	1	1	1	1	10	9
118	ZZAFA	1	1	2	0	1	0	0	0	0	0	0	0	0	0	0	0	0	0	1	0	0	0	0	7	0	1	0	0	0	0	1	0	1	1	0	0	-99	0	0	0	1	1	1	0	5	7

## Sheet: raw data study 2 
Stud_Nr	Stud_Code	Group Post_T	Group Pre_T	Pre_T	Pre_T_1	Pre_T_2	Pre_T_3	Pre_T_4	Pre_T_5	Pre_T_6	Pre_T_7	Pre_T_8	Pre_T_9	Pre_T_10	Pre_T_11	Pre_T_12	Pre_T_13	Pre_T_14	Pre_T_15	Pre_T_16	Pre_T_17	Pre_T_18	Pre_T_19	Pre_T_20	Post_T	Post_T_1	Post_T_2	Post_T_3	Post_T_4	Post_T_5	Post_T_6	Post_T_7	Post_T_8	Post_T_9	Post_T_10	Post_T_11	Post_T_12	Post_T_13	Post_T_14	Post_T_15	Post_T_16	Post_T_17	Post_T_18	Post_T_19	Post_T_20	Post_Pre_Diff	MRT
1	BBNLE	1	1	1	0	1	0	0	0	0	0	0	0	0	0	0	0	0	0	0	0	0	0	0	4	0	1	0	0	0	0	0	1	0	0	0	1	0	0	0	0	0	0	0	1	3	14
2	BGEAE	3	2	3	0	1	0	0	0	1	0	0	0	0	0	0	0	0	1	0	0	0	0	0	9	0	1	1	0	0	0	1	0	0	0	1	0	1	0	1	0	1	1	0	1	6	12
3	BIEHA	3	2	1	0	1	0	0	0	0	0	0	0	0	0	0	0	0	0	0	0	0	0	0	5	0	1	0	0	0	0	1	0	0	0	0	0	0	0	1	0	1	1	0	0	4	11
4	BLNNI	1	1	0	0	0	0	0	0	0	0	0	0	0	0	0	0	0	0	0	0	0	0	0	4	0	1	0	0	0	0	0	0	0	0	0	0	1	0	1	0	0	0	0	1	4	13
5	BNAAE	1	1	0	0	0	0	0	0	0	0	0	0	0	0	0	0	0	0	0	0	0	0	0	6	0	1	0	0	0	0	0	1	0	0	0	1	1	0	1	0	0	0	0	1	6	13
6	BNDEA	1	1	2	0	1	0	0	0	0	0	0	1	0	0	0	0	0	0	0	0	0	0	0	4	0	1	0	0	0	0	0	0	0	0	0	1	0	0	1	0	0	0	0	1	2	14
7	BPAIE	1	1	0	0	0	0	0	0	0	0	0	0	0	0	0	0	0	0	0	0	0	0	0	6	0	0	0	0	0	0	1	1	0	0	0	1	1	0	0	0	1	0	0	1	6	11
8	BPALE	1	1	0	0	0	0	0	0	0	0	0	0	0	0	0	0	0	0	0	0	0	0	0	9	1	1	0	1	0	0	0	1	0	0	0	1	0	1	1	0	0	1	0	1	9	9
9	BPRAL	2	2	0	0	0	0	0	0	0	0	0	0	0	0	0	0	0	0	0	0	0	0	0	6	0	1	0	0	0	0	1	1	0	0	0	1	0	0	1	0	0	0	0	1	6	15
10	BRNOR	3	2	0	0	0	0	0	0	0	0	0	0	0	0	0	0	0	0	0	0	0	0	0	3	1	1	0	0	0	0	0	0	0	0	0	0	1	0	0	0	0	0	0	0	3	15
11	BTILE	1	1	1	0	1	0	0	0	0	0	0	0	0	0	0	0	0	0	0	0	0	0	0	10	1	1	0	0	0	0	1	1	0	0	0	1	0	0	1	0	1	1	1	1	9	14
12	BTNRE	3	2	3	0	1	0	0	0	1	0	0	0	0	0	0	0	0	1	0	0	0	0	0	5	1	1	0	0	0	0	0	0	0	0	0	0	1	0	1	0	0	0	0	1	2	12
13	BTOAA	2	2	0	0	0	0	0	0	0	0	0	0	0	0	0	0	0	0	0	0	0	0	0	7	1	1	0	0	0	0	0	0	0	0	0	1	1	0	1	0	1	0	0	1	7	16
14	BVAES	3	2	1	0	1	0	0	0	0	0	0	0	0	0	0	0	0	0	0	0	0	0	0	4	0	1	0	0	0	0	0	0	0	0	0	1	0	0	1	0	0	0	0	1	9	9
15	BZIAR	2	2	0	0	0	0	0	0	0	0	0	0	0	0	0	0	0	0	0	0	0	0	0	9	1	1	0	0	0	1	1	1	0	0	1	1	0	0	0	0	1	0	0	1	9	12
16	CLALO	2	2	0	0	0	0	0	0	0	0	0	0	0	0	0	0	0	0	0	0	0	0	0	1	0	0	0	0	0	0	0	0	0	0	0	0	1	0	0	0	0	0	0	0	1	11
17	GIAIE	1	1	1	0	1	0	0	0	0	0	0	0	0	0	0	0	0	0	0	0	0	0	0	7	1	1	1	0	0	0	0	0	1	0	0	1	0	0	1	0	0	0	0	1	6	6
18	GIAIR	3	2	0	0	0	0	0	0	0	0	0	0	0	0	0	0	0	0	0	0	0	0	0	3	0	0	0	0	0	0	0	0	0	0	0	1	0	0	1	0	0	0	0	1	3	13
19	GINEH	1	1	1	0	1	0	0	0	0	0	0	0	0	0	0	0	0	0	0	0	0	0	0	7	0	1	0	1	0	0	1	1	0	0	0	1	0	0	0	0	0	0	1	1	6	14
20	GLANA	1	1	3	0	1	0	0	0	0	0	1	0	0	0	1	0	0	0	0	0	0	0	0	14	1	1	1	0	1	0	1	1	0	1	0	1	1	0	1	0	1	1	1	1	11	15
21	GNEEE	2	2	0	0	0	0	0	0	0	0	0	0	0	0	0	0	0	0	0	0	0	0	0	9	1	1	0	0	0	0	1	0	0	0	0	1	0	1	1	0	0	1	1	1	9	18
22	GNLEE	3	2	0	0	0	0	0	0	0	0	0	0	0	0	0	0	0	0	0	0	0	0	0	3	0	1	0	0	0	0	1	0	0	0	0	0	0	0	1	0	0	0	0	0	3	10
23	GNOAH	1	1	3	0	1	0	0	0	0	0	0	0	0	0	0	0	0	1	1	0	0	0	0	12	1	1	1	0	0	0	1	1	0	0	1	1	1	0	1	0	1	1	0	1	9	18
24	GPIEE	1	1	0	0	0	0	0	0	0	0	0	0	0	0	0	0	0	0	0	0	0	0	0	0	0	0	0	0	0	0	0	0	0	0	0	0	0	0	0	0	0	0	0	0	0	8
26	GRUAE	1	1	2	0	1	0	0	0	0	0	0	0	0	0	0	0	1	0	0	0	0	0	0	3	0	0	0	0	1	0	0	0	0	0	0	0	1	0	1	0	0	0	0	0	1	16
27	GRUML	1	1	1	0	0	0	0	0	0	0	0	0	0	0	0	0	0	1	0	0	0	0	0	5	0	1	0	1	0	0	0	1	0	0	0	1	0	0	1	0	0	0	0	0	4	10
28	GTAAL	1	1	1	0	0	0	0	0	0	0	0	0	0	0	0	0	0	1	0	0	0	0	0	7	0	1	1	0	0	1	0	0	0	0	0	1	0	0	1	0	0	0	1	1	6	16
29	GTEUU	2	2	1	0	1	0	0	0	0	0	0	0	0	0	0	0	0	0	0	0	0	0	0	12	1	1	1	0	0	1	1	0	0	0	1	1	0	0	1	0	1	1	1	1	11	14
31	IGLAM	2	2	0	0	0	0	0	0	0	0	0	0	0	0	0	0	0	0	0	0	0	0	0	8	1	1	0	0	0	1	1	0	0	0	0	1	1	0	1	0	0	0	0	1	8	13
32	ILHAE	1	1	1	0	0	0	0	0	1	0	0	0	0	0	0	0	0	0	0	0	0	0	0	3	0	1	0	0	0	0	0	1	0	0	0	0	1	0	0	0	0	0	0	0	2	12
33	ILNAU	3	2	1	0	1	0	0	0	0	0	0	0	0	0	0	0	0	0	0	0	0	0	0	4	0	1	0	0	0	0	0	0	0	0	1	1	0	0	1	0	0	0	0	0	3	8
34	INHUE	1	1	0	0	0	0	0	0	0	0	0	0	0	0	0	0	0	0	0	0	0	0	0	4	0	1	0	0	0	0	0	1	0	0	0	1	0	0	1	0	0	0	0	0	4	16
35	INITI	2	2	1	0	1	0	0	0	0	0	0	0	0	0	0	0	0	0	0	0	0	0	0	7	1	1	0	0	0	1	0	1	0	0	0	1	0	1	0	0	0	0	0	1	6	14
36	INNEI	1	1	1	0	0	0	0	0	0	0	0	0	0	0	0	0	0	1	0	0	0	0	0	5	1	1	0	0	0	0	0	0	1	0	0	0	0	0	1	0	0	0	0	1	4	15
37	IRREE	1	1	1	0	1	0	0	0	0	0	0	0	0	0	0	0	0	0	0	0	0	0	0	7	0	1	0	0	0	1	1	0	0	0	0	1	0	0	1	0	1	0	0	1	6	8
38	ITTOA	3	2	1	0	1	0	0	0	0	0	0	0	0	0	0	0	0	0	0	0	0	0	0	6	0	1	0	0	0	0	0	0	0	0	1	1	0	0	1	0	0	1	0	1	5	14
39	KNAIE	1	1	0	0	0	0	0	0	0	0	0	0	0	0	0	0	0	0	0	0	0	0	0	4	0	1	0	0	0	0	0	1	0	0	0	1	1	0	0	0	0	0	0	0	4	12
40	LGAEO	1	1	1	0	1	0	0	0	0	0	0	0	0	0	0	0	0	0	0	0	0	0	0	3	0	1	0	0	0	0	0	0	0	0	0	1	0	0	1	0	0	0	0	0	2	14
41	LGOAR	1	1	0	0	0	0	0	0	0	0	0	0	0	0	0	0	0	0	0	0	0	0	0	4	1	1	0	0	0	0	0	0	0	0	0	1	1	0	0	0	0	0	0	0	4	11
42	LLAIR	2	2	1	0	1	0	0	0	0	0	0	0	0	0	0	0	0	0	0	0	0	0	0	5	0	0	0	1	0	0	1	1	0	0	0	1	0	0	0	0	0	0	0	1	4	13
43	LNNNA	3	2	0	0	0	0	0	0	0	0	0	0	0	0	0	0	0	0	0	0	0	0	0	6	1	0	0	0	0	0	0	0	0	0	0	1	1	0	1	0	0	1	0	1	6	9
44	LNTEO	3	2	1	0	0	0	0	0	0	0	0	0	0	0	0	0	0	1	0	0	0	0	0	5	0	1	0	0	0	0	0	1	0	0	1	1	0	0	1	0	0	0	0	0	4	12
45	LPLOU	1	1	1	0	1	0	0	0	0	0	0	0	0	0	0	0	0	0	0	0	0	0	0	10	1	1	0	0	0	0	1	1	0	0	0	1	0	0	1	0	1	1	1	1	9	14
46	LPOAA	3	2	1	0	1	0	0	0	0	0	0	0	0	0	0	0	0	0	0	0	0	0	0	3	0	1	0	0	0	0	0	0	0	0	0	1	0	0	1	0	0	0	0	0	2	12
47	LPOOE	1	1	1	0	0	0	0	0	0	0	0	0	0	0	0	0	0	1	0	0	0	0	0	3	0	1	0	0	0	0	0	0	0	0	0	1	0	0	1	0	0	0	0	0	2	8
48	LRIAO	2	2	0	0	0	0	0	0	0	0	0	0	0	0	0	0	0	0	0	0	0	0	0	6	0	1	0	0	0	0	0	0	1	0	0	1	0	0	1	0	0	0	1	1	6	11
49	LTLII	3	2	0	0	0	0	0	0	0	0	0	0	0	0	0	0	0	0	0	0	0	0	0	4	0	1	0	0	0	0	0	1	0	0	0	1	0	0	1	0	0	0	0	0	4	16
50	LTMEC	1	1	2	0	1	0	0	0	0	0	0	0	0	0	0	0	0	1	0	0	0	0	0	3	1	1	0	0	0	0	0	0	0	0	0	0	0	0	1	0	0	0	0	0	1	11
51	LTNUE	1	1	2	0	1	0	0	0	0	0	0	0	0	0	0	0	0	1	0	0	0	0	0	9	1	1	0	1	0	0	1	0	0	0	0	1	0	0	1	0	1	1	0	1	7	12
52	LVAAE	1	1	0	0	0	0	0	0	0	0	0	0	0	0	0	0	0	0	0	0	0	0	0	2	0	0	0	0	0	0	0	1	0	0	0	0	1	0	0	0	0	0	0	0	2	13
53	LVIAE	1	1	0	0	0	0	0	0	0	0	0	0	0	0	0	0	0	0	0	0	0	0	0	9	1	1	0	0	0	0	1	1	0	0	0	1	0	0	1	0	1	0	1	1	9	14
54	LVORI	2	2	1	0	1	0	0	0	0	0	0	0	0	0	0	0	0	0	0	0	0	0	0	10	0	1	0	0	1	0	1	1	1	0	0	1	0	1	1	0	1	0	0	1	9	15
55	LZAAE	1	1	1	0	1	0	0	0	0	0	0	0	0	0	0	0	0	0	0	0	0	0	0	3	0	0	0	0	0	0	0	0	0	0	0	1	0	0	0	0	0	0	1	1	2	7
56	NCGBE	2	2	0	0	0	0	0	0	0	0	0	0	0	0	0	0	0	0	0	0	0	0	0	2	0	0	0	0	0	0	0	0	0	0	0	0	0	0	1	0	1	0	0	0	2	12
57	NGEME	1	1	1	0	0	0	0	0	0	0	0	0	0	0	0	0	0	1	0	0	0	0	0	8	0	1	0	0	1	0	1	0	1	0	0	0	1	0	1	0	1	0	0	1	7	9
58	NIAAE	3	2	0	0	0	0	0	0	0	0	0	0	0	0	0	0	0	0	0	0	0	0	0	16	1	1	1	1	0	1	1	1	0	0	0	1	1	1	1	1	1	1	1	1	16	14
59	NIALE	3	2	0	0	0	0	0	0	0	0	0	0	0	0	0	0	0	0	0	0	0	0	0	6	0	1	0	0	0	0	0	0	0	0	1	1	1	0	1	0	0	0	0	1	6	8
60	NLEAI	3	2	1	0	1	0	0	0	0	0	0	0	0	0	0	0	0	0	0	0	0	0	0	5	1	1	0	0	0	0	0	0	0	0	1	0	0	0	0	0	0	1	0	1	4	10
61	NNAIT	1	1	0	0	0	0	0	0	0	0	0	0	0	0	0	0	0	0	0	0	0	0	0	5	0	1	0	0	0	0	0	0	1	1	0	1	0	0	0	0	0	0	0	1	5	12
62	NNNEO	2	2	1	0	1	0	0	0	0	0	0	0	0	0	0	0	0	0	0	0	0	0	0	4	0	1	0	0	0	0	0	0	0	0	0	1	0	0	1	0	0	1	0	0	3	11
63	NPEAA	1	1	2	0	1	0	0	0	0	0	0	0	0	0	0	0	0	1	0	0	0	0	0	8	1	1	1	1	0	0	1	0	0	0	0	1	0	0	1	0	1	0	0	0	6	12
64	NPEAE	1	1	0	0	0	0	0	0	0	0	0	0	0	0	0	0	0	0	0	0	0	0	0	8	1	1	0	0	1	0	0	1	0	0	0	1	1	0	1	0	0	0	0	1	8	7
65	NRAIB	3	2	0	0	0	0	0	0	0	0	0	0	0	0	0	0	0	0	0	0	0	0	0	4	0	0	0	0	0	0	0	0	0	0	0	1	1	0	1	0	0	1	0	0	4	16
66	NRAIE	1	1	0	0	0	0	0	0	0	0	0	0	0	0	0	0	0	0	0	0	0	0	0	6	1	1	0	0	0	0	0	0	0	0	0	1	0	0	0	0	1	1	0	1	6	12
67	NRAIE	1	1	1	0	1	0	0	0	0	0	0	0	0	0	0	0	0	0	0	0	0	0	0	5	0	1	0	0	0	0	0	0	1	0	0	0	1	0	1	0	0	0	0	1	4	13
68	NRALU	3	2	1	0	1	0	0	0	0	0	0	0	0	0	0	0	0	0	0	0	0	0	0	8	0	1	0	0	0	0	0	1	0	0	0	1	1	0	1	0	1	0	1	1	7	8
69	NRAOU	2	2	0	0	0	0	0	0	0	0	0	0	0	0	0	0	0	0	0	0	0	0	0	11	1	1	0	0	0	1	1	1	0	0	1	1	0	0	1	0	0	1	1	1	11	9
70	NRNEE	2	2	0	0	0	0	0	0	0	0	0	0	0	0	0	0	0	0	0	0	0	0	0	5	1	1	0	0	0	0	0	0	0	0	0	0	0	0	1	0	0	0	1	1	5	12
71	NTAIE	3	2	1	0	1	0	0	0	0	0	0	0	0	0	0	0	0	0	0	0	0	0	0	2	0	1	0	0	0	0	0	0	0	0	0	0	0	0	1	0	0	0	0	0	1	11
72	NTIOA	2	2	2	0	1	0	0	0	0	0	0	0	0	0	0	0	0	0	0	0	1	0	0	7	0	1	0	0	0	1	0	0	0	0	0	1	1	0	1	0	1	0	0	1	5	11
73	NVNST	3	2	0	0	0	0	0	0	0	0	0	0	0	0	0	0	0	0	0	0	0	0	0	1	0	0	0	0	0	0	0	0	0	0	0	0	0	0	1	0	0	0	0	0	1	9
74	NVTAE	2	2	0	0	0	0	0	0	0	0	0	0	0	0	0	0	0	0	0	0	0	0	0	11	1	1	0	1	0	0	1	1	0	0	0	1	0	1	1	0	1	1	0	1	11	11
75	NZAEO	2	2	1	0	1	0	0	0	0	0	0	0	0	0	0	0	0	0	0	0	0	0	0	3	1	1	0	0	0	0	0	0	0	0	0	1	0	0	0	0	0	0	0	0	2	6
76	NZAET	1	1	0	0	0	0	0	0	0	0	0	0	0	0	0	0	0	0	0	0	0	0	0	4	1	1	0	0	0	0	0	0	0	0	0	0	0	0	0	0	0	0	1	1	4	11
77	ONAAE	1	1	0	0	0	0	0	0	0	0	0	0	0	0	0	0	0	0	0	0	0	0	0	1	0	0	0	0	0	0	0	0	0	0	0	0	1	0	0	0	0	0	0	0	1	6
78	PPUHR	2	2	0	0	0	0	0	0	0	0	0	0	0	0	0	0	0	0	0	0	0	0	0	5	0	0	0	0	0	0	1	1	0	0	0	1	0	0	1	0	0	0	0	1	5	12
79	PRHHO	1	1	2	0	1	0	0	0	0	0	0	0	0	0	0	0	0	0	0	0	0	0	0	8	1	1	0	0	0	0	1	1	0	0	0	1	0	0	1	0	1	0	0	1	6	11
80	PPUAA	3	2	0	0	0	0	0	0	0	0	0	0	0	0	0	0	0	0	0	0	0	0	0	3	1	1	0	0	0	0	0	0	0	0	0	0	0	0	1	0	0	0	0	0	3	12
81	PTIAI	1	1	2	0	1	0	0	0	0	0	0	0	0	0	0	0	0	1	0	0	0	0	0	6	0	1	0	0	0	0	0	0	0	0	0	1	0	0	1	0	0	1	1	1	4	12
82	PZARE	1	1	1	0	0	0	0	0	0	0	0	0	0	0	0	0	0	1	0	0	0	0	0	6	1	0	0	0	0	0	1	0	0	0	0	1	1	0	0	0	1	0	0	1	5	13
83	PPONR	3	2	1	0	1	0	0	0	0	0	0	0	0	0	0	0	0	0	0	0	0	0	0	4	0	1	0	0	0	0	0	0	0	0	0	1	0	0	1	0	0	0	0	1	3	16
84	PIAUE	1	1	0	0	0	0	0	0	0	0	0	0	0	0	0	0	0	0	0	0	0	0	0	4	0	1	1	0	0	0	0	0	0	0	0	1	0	0	1	0	0	0	0	0	4	4
85	PGAAO	1	1	1	0	0	0	0	0	0	0	0	0	0	0	0	0	0	1	0	0	0	0	0	6	1	0	1	0	0	0	0	1	0	0	1	0	0	0	1	0	0	0	0	1	5	12
86	PVNRE	1	1	2	0	1	0	0	0	1	0	0	0	0	0	0	0	0	0	0	0	0	0	0	13	1	1	1	0	0	0	1	1	0	1	0	1	0	1	1	1	1	1	1	1	11	15
87	PZAOU	1	1	1	0	0	0	0	0	0	0	0	0	0	0	0	0	0	1	0	0	0	0	0	5	1	1	0	0	0	0	0	0	0	0	0	0	1	0	1	0	0	0	1	0	4	10
88	PILOS	1	1	0	0	0	0	0	0	0	0	0	0	0	0	0	0	0	0	0	0	0	0	0	4	1	1	0	0	0	0	0	0	0	0	0	1	0	0	0	0	0	0	0	1	4	12
89	PVALO	2	2	2	0	1	0	0	0	0	0	0	0	0	0	0	0	0	1	0	0	0	0	0	7	0	1	0	0	0	0	1	1	0	0	0	1	0	0	0	0	1	0	1	1	5	13
90	PNNAB	3	2	2	0	1	0	0	0	1	0	0	0	0	0	0	0	0	0	0	0	0	0	0	7	0	1	0	0	0	0	0	1	0	0	0	1	0	1	1	0	0	1	0	1	5	9
91	PRNUE	1	1	0	0	0	0	0	0	0	0	0	0	0	0	0	0	0	0	0	0	0	0	0	5	0	1	0	0	0	1	0	0	0	0	0	0	0	0	1	0	0	1	1	0	5	11
92	PIEEA	3	2	1	0	1	0	0	0	0	0	0	0	0	0	0	0	0	0	0	0	0	0	0	2	1	1	0	0	0	0	0	0	0	0	0	0	0	0	0	0	0	0	0	0	1	7
93	PRAUE	2	2	1	0	1	0	0	0	0	0	0	0	0	0	0	0	0	0	0	0	0	0	0	14	1	1	0	1	1	0	1	1	0	0	1	1	0	1	1	1	1	0	1	1	13	13
94	PREEE	1	1	0	0	0	0	0	0	0	0	0	0	0	0	0	0	0	0	0	0	0	0	0	3	0	0	0	0	0	0	0	0	0	0	0	1	0	0	1	1	0	0	0	0	3	11
95	RGAES	1	1	1	0	1	0	0	0	0	0	0	0	0	0	0	0	0	0	0	0	0	0	0	9	1	1	0	0	0	0	0	1	0	0	0	1	1	0	1	0	1	1	0	1	8	17
96	RRPEA	2	2	1	0	1	0	0	0	0	0	0	0	0	0	0	0	0	0	0	0	0	0	0	6	0	1	0	0	0	0	1	1	0	0	0	1	0	0	1	0	0	0	0	1	5	8
97	RLEOE	1	1	1	0	1	0	0	0	0	0	0	0	0	0	0	0	0	0	0	0	0	0	0	4	0	1	0	0	1	0	0	0	0	0	0	0	1	0	0	0	0	0	0	1	3	12
98	RBLMA	1	1	0	0	0	0	0	0	0	0	0	0	0	0	0	0	0	0	0	0	0	0	0	6	1	1	0	0	0	0	0	0	0	0	0	1	0	0	1	0	0	1	0	1	6	14
99	RVNAL	1	1	0	0	0	0	0	0	0	0	0	0	0	0	0	0	0	0	0	0	0	0	0	3	0	1	0	0	0	0	0	0	0	0	0	0	0	0	1	0	0	0	1	0	3	11
100	RIAAF	3	2	0	0	0	0	0	0	0	0	0	0	0	0	0	0	0	0	0	0	0	0	0	5	1	1	0	0	0	0	0	0	0	0	0	0	1	0	1	0	0	1	0	0	5	11
101	RVNIO	1	1	1	0	0	0	0	0	0	0	0	0	0	0	0	0	0	1	0	0	0	0	0	10	1	1	1	0	0	1	1	1	0	0	0	1	0	0	1	0	1	0	0	1	9	14
102	RTTAE	1	1	1	0	1	0	0	0	0	0	0	0	0	0	0	0	0	0	0	0	0	0	0	7	0	1	0	1	0	0	1	0	0	0	0	1	0	0	0	0	1	0	1	1	6	13
103	RRIAR	1	1	2	0	1	0	0	0	0	0	0	0	0	0	0	0	0	1	0	0	0	0	0	6	1	1	0	0	0	0	0	0	0	0	0	1	0	0	1	0	0	1	0	1	4	11
104	RPDVO	1	1	1	0	1	0	0	0	0	0	0	0	0	0	0	0	0	0	0	0	0	0	0	4	1	1	0	0	0	0	0	0	0	0	0	1	0	0	1	0	0	0	0	0	3	13
105	RBOHE	1	1	1	0	0	0	0	0	0	0	0	0	0	0	0	0	0	1	0	0	0	0	0	9	1	1	0	0	0	0	1	1	0	0	0	1	0	0	1	0	1	1	0	1	8	15
106	RRROA	1	1	2	0	1	0	0	0	0	0	0	0	0	0	0	0	0	1	0	0	0	0	0	5	1	1	0	0	0	0	1	0	0	0	0	1	0	0	0	0	1	0	0	0	3	8
107	RUROA	1	1	1	0	1	0	0	0	0	0	0	0	0	0	0	0	0	0	0	0	0	0	0	6	0	1	0	0	0	0	1	1	1	0	0	1	0	0	0	0	1	0	0	0	5	11
108	RZAUT	3	2	1	0	1	0	0	0	0	0	0	0	0	0	0	0	0	0	0	0	0	0	0	12	1	1	0	0	1	0	1	0	0	0	0	1	1	0	1	1	1	1	1	1	11	12
109	RBLEI	3	2	0	0	0	0	0	0	0	0	0	0	0	0	0	0	0	0	0	0	0	0	0	2	0	1	0	0	0	0	0	0	0	0	0	0	0	0	0	0	0	0	1	0	2	11
110	RPNLU	3	2	0	0	0	0	0	0	0	0	0	0	0	0	0	0	0	0	0	0	0	0	0	2	0	1	0	0	0	0	0	0	0	0	0	0	0	0	0	0	0	0	0	1	2	13
111	RZERI	1	1	0	0	0	0	0	0	0	0	0	0	0	0	0	0	0	0	0	0	0	0	0	7	0	1	1	0	0	0	0	1	0	0	0	1	1	0	0	0	0	0	1	1	7	9
112	RVTIT	1	1	1	0	1	0	0	0	0	0	0	0	0	0	0	0	0	0	0	0	0	0	0	5	1	1	0	0	0	1	1	0	0	0	0	1	0	0	0	0	0	0	0	0	4	12
113	RRHIS	3	2	0	1	0	0	0	0	0	0	0	0	0	0	0	0	0	0	0	0	0	0	0	8	0	1	0	0	1	1	0	0	0	1	0	1	0	0	1	0	1	0	1	0	7	7
114	RIAOA	3	2	3	0	1	0	0	0	1	0	0	0	0	0	0	0	0	1	0	0	0	0	0	11	1	1	1	0	1	0	0	0	0	0	0	1	1	0	1	0	1	1	1	1	8	11
115	RPEAE	3	2	1	0	1	0	0	0	0	0	0	0	0	0	0	0	0	0	0	0	0	0	0	6	0	1	1	0	0	0	1	1	0	0	0	0	1	0	0	0	1	0	0	0	5	15
116	RRUAE	3	2	0	0	0	0	0	0	0	0	0	0	0	0	0	0	0	0	0	0	0	0	0	1	0	0	0	0	0	0	0	1	0	0	0	0	0	0	0	0	0	0	0	0	1	8
117	RNIIL	2	2	0	0	0	0	0	0	0	0	0	0	0	0	0	0	0	0	0	0	0	0	0	10	1	1	0	0	0	0	1	0	0	0	0	1	0	1	1	0	1	1	1	1	10	17
118	RPURA	2	2	1	0	0	0	0	0	0	0	0	0	0	0	0	0	0	1	0	0	0	0	0	10	1	0	0	0	0	0	1	1	1	0	0	1	0	0	1	0	1	1	1	1	9	11
119	RRERL	2	2	0	0	0	0	0	0	0	0	0	0	0	0	0	0	0	0	0	0	0	0	0	1	0	0	0	0	0	0	0	0	0	0	0	0	0	0	0	0	0	1	0	0	1	15
120	RNRAE	2	2	0	0	0	0	0	0	0	0	0	0	0	0	0	0	0	0	0	0	0	0	0	4	1	1	0	0	0	0	0	0	0	0	0	1	0	0	0	0	0	0	0	1	4	11
121	RNNIA	1	1	1	0	1	0	0	0	0	0	0	0	0	0	0	0	0	0	0	0	0	0	0	8	0	1	1	1	0	0	0	0	0	0	0	1	1	0	1	0	0	1	0	1	7	13
122	RBEAE	2	2	0	0	0	0	0	0	0	0	0	0	0	0	0	0	0	0	0	0	0	0	0	4	1	1	0	0	0	0	0	0	0	0	0	0	0	0	0	0	0	0	1	1	4	12
123	RRLHE	2	2	0	0	0	0	0	0	0	0	0	0	0	0	0	0	0	0	0	0	0	0	0	4	0	1	0	0	0	0	0	0	0	0	0	1	0	0	0	0	0	1	0	1	4	9
124	RZULA	3	2	1	0	1	0	0	0	0	0	0	0	0	0	0	0	0	0	0	0	0	0	0	6	0	0	0	0	0	0	0	0	0	0	1	1	1	0	1	0	0	0	1	1	5	13
125	RBAEE	2	2	2	0	1	0	0	0	0	0	0	0	0	0	0	0	0	1	0	0	0	0	0	14	1	1	1	1	0	1	1	1	0	0	0	1	0	1	1	0	1	1	1	1	12	15
126	RIOOR	2	2	2	0	1	0	0	0	0	0	0	0	0	0	0	0	0	1	0	0	0	0	0	5	0	1	0	0	0	0	0	0	0	0	0	1	1	0	1	0	0	1	0	0	3	15
127	RRIAO	2	2	1	0	1	0	0	0	0	0	0	0	0	0	0	0	0	0	0	0	0	0	0	4	0	1	0	0	0	0	0	0	0	0	0	1	0	0	1	0	0	1	0	0	3	14
128	RROAU	1	1	1	0	1	0	0	0	0	0	0	0	0	0	0	0	0	0	0	0	0	0	0	8	1	1	1	0	0	0	0	0	0	0	0	1	1	0	1	1	0	0	1	1	7	15
129	RNHAR	1	1	2	0	1	0	0	0	0	0	0	0	0	0	0	0	0	1	0	0	0	0	0	8	1	1	1	0	0	0	0	0	0	0	0	1	1	1	1	0	0	0	0	1	6	9
130	TNIEH	1	1	1	0	1	0	0	0	0	0	0	0	0	0	0	0	0	0	0	0	0	0	0	8	1	1	1	0	0	0	0	1	0	0	0	1	1	0	0	0	1	0	0	1	7	7
131	TBNNE	3	2	1	0	1	0	0	0	0	0	0	0	0	0	0	0	0	0	0	0	0	0	0	7	0	1	0	0	0	0	1	0	0	0	1	1	0	1	1	0	0	0	0	1	6	11
132	TIEOE	1	1	1	0	1	0	0	0	0	0	0	0	0	0	0	0	0	0	0	0	0	0	0	4	1	1	0	0	0	0	0	0	1	0	0	0	0	0	0	0	0	0	0	0	3	9
133	TRIER	1	1	1	0	1	0	0	0	0	0	0	0	0	0	0	0	0	0	0	0	0	0	0	4	1	1	0	0	0	0	0	0	0	0	0	0	1	0	1	0	0	0	0	0	3	15
134	TGEAR	1	1	1	0	1	0	0	0	0	0	0	0	0	0	0	0	0	0	0	0	0	0	0	6	0	1	0	1	0	0	1	0	0	0	0	0	0	0	1	0	1	0	0	1	5	17
135	TLAOE	1	1	1	0	0	0	0	0	1	0	0	0	0	0	0	0	0	0	0	0	0	0	0	5	1	1	0	0	0	0	1	0	0	0	0	1	0	0	0	0	1	0	0	0	4	14
136	TVIUA	1	1	1	0	0	0	0	0	0	0	0	0	0	0	0	0	0	1	0	0	0	0	0	4	0	1	0	0	0	0	0	1	0	0	0	1	0	0	1	0	0	0	0	0	3	13
137	TPNME	1	1	2	0	1	0	0	0	0	0	0	0	0	0	0	0	0	1	0	0	0	0	0	6	0	1	0	0	0	0	0	0	1	0	0	1	1	0	1	0	0	0	0	1	4	13
138	TTIIA	1	1	0	0	0	0	0	0	0	0	0	0	0	0	0	0	0	0	0	0	0	0	0	4	0	1	0	0	0	0	0	0	0	0	0	1	0	0	1	0	0	0	0	1	4	13
139	TVELE	3	2	1	0	0	0	0	0	0	0	0	0	0	0	0	0	0	1	0	0	0	0	0	8	0	0	0	0	0	0	1	1	0	0	0	0	1	0	1	0	1	1	1	1	7	15
140	TBLAE	1	1	0	0	0	0	0	0	0	0	0	0	0	0	0	0	0	0	0	0	0	0	0	2	0	1	0	0	0	0	0	0	0	0	0	0	0	0	0	0	0	0	1	0	2	10
141	TLAIS	3	2	0	0	0	0	0	0	0	0	0	0	0	0	0	0	0	0	0	0	0	0	0	3	1	1	0	0	0	0	0	0	0	0	0	0	1	0	0	0	0	0	0	0	3	13
142	TTNIO	3	2	1	0	0	0	0	0	0	0	0	0	0	0	0	0	0	0	1	0	0	0	0	5	0	1	0	0	0	0	1	0	0	0	0	1	0	0	1	0	1	0	0	0	4	11
143	TREAR	3	2	1	0	1	0	0	0	0	0	0	0	0	0	0	0	0	0	0	0	0	0	0	9	1	1	0	0	0	1	1	1	0	0	0	1	1	0	1	0	0	0	0	1	8	13
144	TRHLU	2	2	1	0	1	0	0	0	0	0	0	0	0	0	0	0	0	0	0	0	0	0	0	6	0	1	0	0	0	0	0	0	1	0	0	1	0	0	1	0	0	0	1	1	5	15
145	TLNOE	2	2	2	0	1	0	0	0	0	0	0	0	0	0	0	0	0	1	0	0	0	0	0	4	0	1	0	0	0	0	0	0	0	0	0	1	0	0	1	0	0	1	0	0	2	11
146	TGIOI	2	2	0	0	0	0	0	0	0	0	0	0	0	0	0	0	0	0	0	0	0	0	0	2	0	0	0	0	0	0	0	0	0	0	0	0	0	0	1	0	0	0	0	1	2	12
147	VNTUU	3	2	0	0	0	0	0	0	0	0	0	0	0	0	0	0	0	0	0	0	0	0	0	6	1	0	0	0	0	0	1	0	0	0	0	1	1	0	0	0	1	0	0	1	6	13
148	VGIAE	1	1	0	0	0	0	0	0	0	0	0	0	0	0	0	0	0	0	0	0	0	0	0	5	0	0	1	0	0	0	0	1	0	0	0	1	0	0	1	0	0	1	0	0	5	15
149	VNIEU	1	1	0	0	0	0	0	0	0	0	0	0	0	0	0	0	0	0	0	0	0	0	0	11	1	1	0	0	0	0	1	1	1	0	0	1	1	0	1	0	1	1	0	1	11	12
150	VNIHA	3	2	0	0	0	0	0	0	0	0	0	0	0	0	0	0	0	0	0	0	0	0	0	3	1	1	0	0	0	0	0	0	0	0	0	0	0	0	1	0	0	0	0	0	3	9
151	VLHLO	1	1	1	0	1	0	0	0	0	0	0	0	0	0	0	0	0	0	0	0	0	0	0	4	0	1	0	0	0	0	0	0	0	0	0	1	0	0	1	0	0	1	0	0	3	12
152	VRAEA	3	2	1	0	1	0	0	0	0	0	0	0	0	0	0	0	0	0	0	0	0	0	0	6	0	1	0	0	0	0	1	0	0	0	0	1	1	0	0	0	1	0	0	1	5	12
153	VRAIO	2	2	2	0	1	0	0	0	0	0	0	0	0	0	0	0	0	1	0	0	0	0	0	8	1	1	0	0	0	0	1	0	0	0	0	1	0	0	1	0	1	1	0	1	6	13
154	VLLAE	2	2	1	0	0	0	0	0	0	0	0	0	0	0	0	0	0	1	0	0	0	0	0	15	1	1	0	1	0	0	1	1	0	1	1	1	1	1	1	0	1	1	1	1	14	16
155	ZRAIE	3	2	1	0	1	0	0	0	0	0	0	0	0	0	0	0	0	0	0	0	0	0	0	8	0	1	0	0	0	0	1	0	0	0	1	1	0	1	1	0	1	0	0	1	7	14
156	ZRTAR	1	1	1	0	0	0	0	0	0	0	0	0	0	0	0	0	0	1	0	0	0	0	0	11	1	1	1	0	0	1	1	1	0	0	0	1	0	0	1	0	1	0	1	1	10	12
157	ZZONP	1	1	2	0	1	0	0	0	0	0	0	0	0	0	0	0	0	1	0	0	0	0	0	5	0	1	0	0	0	0	0	0	0	0	0	0	1	0	1	0	0	0	1	1	3	16
158	ZNILR	1	1	2	0	1	0	0	0	0	0	0	0	0	0	0	0	0	1	0	0	0	0	0	4	1	1	0	0	0	0	0	0	1	0	0	0	0	0	0	0	0	0	0	1	2	11
159	ZRHEA	2	2	1	0	0	0	0	0	0	0	0	0	0	0	0	0	0	1	0	0	0	0	0	13	1	1	1	0	1	0	1	1	1	0	0	1	1	0	1	0	1	1	0	1	12	12
160	ZIAIA	2	2	2	0	1	0	0	0	0	0	0	0	0	0	0	0	0	1	0	0	0	0	0	6	0	1	0	0	0	0	1	1	0	0	0	1	0	0	1	0	0	0	0	1	4	8
161	ZPIIA	1	1	1	0	1	0	0	0	0	0	0	0	0	0	0	0	0	0	0	0	0	0	0	7	0	1	0	0	0	0	1	1	0	0	0	0	0	0	1	0	1	0	1	1	6	14
162	ZNNAL	2	2	0	0	0	0	0	0	0	0	0	0	0	0	0	0	0	0	0	0	0	0	0	8	1	1	0	0	0	0	0	0	0	0	1	1	1	0	1	0	0	1	0	1	8	10

## Sheet: raw data evaluation study 1
Answer ID	Date send	Last page	Language	Random value	Durch das Lernen mit den 3D-Scans fühlte ich mich für eine praktische Prüfung an einem anatomischen Präparat gut vorbereitet. []	Durch das Lernen mit den Bildern mit Pfeilen fühlte ich mich für eine praktische Prüfung an einem anatomischen Präparat gut vorbereitet. []	Durch das Lernen mit den Bildern mit Zahlen fühlte ich mich für eine praktische Prüfung an einem anatomischen Präparat gut vorbereitet. []	Die Steuerung (drehen, rotieren, zoomen) der 3D-Scans ist leicht handzuhaben. []	Die Steuerung (drehen, rotieren, zoomen) der 3D-Scans ist intuitiv. []	Bitte gib die Reihenfolge deiner Präferenz für diese Lernmaterialien an. [Rank 1]	Bitte gib die Reihenfolge deiner Präferenz für diese Lernmaterialien an. [Rank 2]	Bitte gib die Reihenfolge deiner Präferenz für diese Lernmaterialien an. [Rank 3]	Welche positiven Aspekte sind dir während der Benutzung der visuellen Lehrmaterialien (3D-Scans, beschriftete Präparatenbilder) aufgefallen?	Welche negativen Aspekte sind dir während der Benutzung der visuellen Lehrmaterialien (3D-Scans, beschriftete Präparatenbilder) aufgefallen?	Hast du noch eine Rückmeldung an uns bezüglich des Verlaufs der Studie?
1		3	de-informal	748901649	2
2	1980-01-01 00:00:00	5	de-informal	1431934851	3					Bilder mit Zahlen	3D-Scans	Bilder mit Pfeilen	Einfache Handhabung	Man verliert schnell den Überblick	Es hat viel Spaß gemacht und man war dankbar, ein Teil der Studie sein zu dürfen
3	1980-01-01 00:00:00	5	de-informal	19681433	5					3D-Scans	Bilder mit Zahlen	Bilder mit Pfeilen	- mit 3D-Scans: bessere Vorstellung des Präparats	- mit 3D scan: es war nicht immer einfach zu wissen, was genau gezeigt wurde
4			de-informal	777012683
5	1980-01-01 00:00:00	5	de-informal	54241342						Bilder mit Zahlen	3D-Scans	Bilder mit Pfeilen
6	1980-01-01 00:00:00	5	de-informal	1815502945	6				Trifft völlig zu	3D-Scans	Bilder mit Pfeilen	Bilder mit Zahlen
7	1980-01-01 00:00:00	5	de-informal	941390717						Bilder mit Pfeilen	3D-Scans	Bilder mit Zahlen
8	1980-01-01 00:00:00	5	de-informal	1293551172					Trifft völlig zu	3D-Scans	Bilder mit Pfeilen	Bilder mit Zahlen	Feststellung kleiner oder ungenauer Punkte war mit den 3D-Scans viel einfacher	Manche Punkte fehlen -> Bücher oder Beschriftungen hatten mehr Infos Darstellung von Hohlräumen schwierig	War sehr gut als Testat vorbereitung
9			de-informal	454768915
10	1980-01-01 00:00:00	5	de-informal	1130035518	Trifft völlig zu			Trifft völlig zu		3D-Scans	Bilder mit Zahlen	Bilder mit Pfeilen	Deutlich leichtere Orientierung und suche nach den Strukturen. Man kann besser nachvollziehen wo was liegt.	Es waren nicht alle Punkte genannt, sonst nichts negatives.	Nein.
11	1980-01-01 00:00:00	5	de-informal	2082042576	Trifft völlig zu	Trifft völlig zu	Trifft völlig zu
12	1980-01-01 00:00:00	5	de-informal	1925727928						3D-Scans	Bilder mit Pfeilen	Bilder mit Zahlen	Besseres Erinnerungsvermögen Bessere Visualisierung der Begriffe	keine	Gute Testat-Vorbereitung Nächstes Mal auch Vegane Gummibärchen :)
13	1980-01-01 00:00:00	5	de-informal	502324401	Trifft völlig zu	Trifft völlig zu	Trifft völlig zu	Trifft völlig zu	Trifft völlig zu	Bilder mit Pfeilen	3D-Scans	Bilder mit Zahlen	Das man alles so drehen konnte wie man wollte	Vollbildmodus ging immer wieder raus
14	1980-01-01 00:00:00	5	de-informal	939946503						3D-Scans	Bilder mit Pfeilen	Bilder mit Zahlen	Bei 3D-Scans sind die Strukturen besser zu erkennen, als bei normalen Bildern.
15	1980-01-01 00:00:00	5	de-informal	455083717	Trifft völlig zu					3D-Scans	Bilder mit Pfeilen	Bilder mit Zahlen	Man kann sich das besser vorstellen.
16	1980-01-01 00:00:00	5	de-informal	894671105						Bilder mit Pfeilen	Bilder mit Zahlen	3D-Scans
17	1980-01-01 00:00:00	5	de-informal	82014009					Trifft völlig zu	3D-Scans	Bilder mit Zahlen	Bilder mit Pfeilen	Man kann auch zu Hause gut lernen, obwohl man keine Präparate zur Hand hat.	Bei den 3D-Scans war die Steuerung manchmal etwas schwierig wenn man auf einen Punkt geklickt hat und sich plötzlich das ganze Modell gedreht hat.
18			de-informal	781298919
19			de-informal	1037282218
20	1980-01-01 00:00:00	5	de-informal	354334089						3D-Scans	Bilder mit Zahlen	Bilder mit Pfeilen	Man konnte es sich besser merken und das übertragen auf die richtigen Präparate viel mir leichter	Keine	Beide Gruppen sollten beide Medien im Kurs nutzen für einen besseren Vergleich
21	1980-01-01 00:00:00	5	de-informal	1183580897						3D-Scans	Bilder mit Pfeilen	Bilder mit Zahlen
22	1980-01-01 00:00:00	5	de-informal	1325422926	Trifft völlig zu		Trifft gar nicht zu			3D-Scans	Bilder mit Pfeilen	Bilder mit Zahlen	Besseres Gefühl für genauen Aufbau des Schädels vor allem wo die Foramina zu finden sind.	Leichte Schwierigkeiten zu rotieren und zu zoomen.	/
23			de-informal	1290517864
24	1980-01-01 00:00:00	5	de-informal	1755690278						Bilder mit Zahlen	Bilder mit Pfeilen	3D-Scans	Gute Qualität der Abbildungen	3D Scans sind für meine Lernart eher weniger geeignet
25	1980-01-01 00:00:00	5	de-informal	2112179080					Trifft gar nicht zu	Bilder mit Zahlen	Bilder mit Pfeilen	3D-Scans	Sehr genaue Abbildungen	3D scan ist schwierig zu benutzen Nicht alles ist beschriftet
26	1980-01-01 00:00:00	5	de-informal	769680828						3D-Scans	Bilder mit Zahlen	Bilder mit Pfeilen	Zeigt gut wie die einzelnen Knochenpunkte im Verhältnis zueinander stehen	Blöd, wenn man aus Versehen den Flaschen Punkt anklickt und sich das ganze Modell verdreht
27	1980-01-01 00:00:00	5	de-informal	769231686						Bilder mit Pfeilen	3D-Scans	Bilder mit Zahlen	Gute Handhabung Gute räumliche Vorstellung nach Benutzung	Dauert ein wenig, bis man das handling heraus gefunden hat
28	1980-01-01 00:00:00	5	de-informal	1915617964			Trifft völlig zu			3D-Scans	Bilder mit Zahlen	Bilder mit Pfeilen	Objekt aus mehreren Richtungen zu betrachten	3D Scan mit einer Legende der Knochenpunkte zum ein und ausblenden
29	1980-01-01 00:00:00	5	de-informal	69735790						3D-Scans	Bilder mit Pfeilen	Bilder mit Zahlen	Sehr anschaulich und v.a. halfen die 3D Scans mit dem plastischen Vorstellungsvermögen. Die Bilder mit den Zahlen waren gut, um sich selbst anzufragen	Die 3D Scans waren in dem Browser schwer zu handhaben. Außerdem waren nicht überall dieselben Infos zu finden, sodass man immer noch mit anderen Materialien abgleichen musste, was in diesem Lernmaterial fehlte.	Ich fand es sehr spannend und hilfreich mal einen Vergleich der Lernmaterialien zu haben und die gemeinsame Lernstunde im Präpsaal hat mir sehr viel gebracht.
30	1980-01-01 00:00:00	5	de-informal	2058710596				Trifft gar nicht zu		Bilder mit Zahlen	3D-Scans	Bilder mit Pfeilen	Nähe zum reellen Präparat	Schlechte Handhabung (immer wieder rausspringen aus dem Vollbildmodus u.a.)	Studienorganisation an sich war sehr gut :)
31	1980-01-01 00:00:00	5	de-informal	1674210575					Trifft völlig zu	3D-Scans	Bilder mit Pfeilen	Bilder mit Zahlen	Sehr nah an den anatomischen Übungen	Mein Computer ist nicht immer mitgekommen. Er wurde heiß und die Bilder waren langsam	Es war sehr intensiv und ein wenig stressig, das ganze in 2 Stunden zu lernen.
32	1980-01-01 00:00:00	5	de-informal	66871520						3D-Scans	Bilder mit Zahlen	Bilder mit Pfeilen	Gut für räumliche Vorstellung	Teilweise nicht leicht zu bedienen (3D-Scans) —>springen weg etc.
33	1980-01-01 00:00:00	5	de-informal	1509383885	Trifft völlig zu		Trifft völlig zu	Trifft völlig zu	Trifft völlig zu	3D-Scans	Bilder mit Zahlen	Bilder mit Pfeilen	Vor allem bei den 3D Scans war die Übertragung aufs Präparat leichter als wenn man aus einem Buch lernt.		Es war sehr lang und anstrengend sich so lange zu konzertieren
34	1980-01-01 00:00:00	5	de-informal	1527227815						3D-Scans	Bilder mit Zahlen	Bilder mit Pfeilen	Ich konnte mir die Räumliche Anordnung der Modelle besser vorstellen	Die Kontrolle für das Drehen und Justieren war etwas kompliziert und empfindlich	Ja teilweise
35	1980-01-01 00:00:00	5	de-informal	746100816						3D-Scans	Bilder mit Zahlen	Bilder mit Pfeilen
36			de-informal	374548858
37	1980-01-01 00:00:00	5	de-informal	107774500						3D-Scans	Bilder mit Zahlen	Bilder mit Pfeilen	3D-Scan: Man konnte auch Knochenpunkte im Inneren ganz gut erkennen. Auch das betrachten aus mehreren Winkeln war praktisch.	3-D- Scan: die Bedinung und z. B. ds Drehen hat manchmal nicht so funktioniert.
38	1980-01-01 00:00:00	5	de-informal	1232799515						3D-Scans	Bilder mit Zahlen	Bilder mit Pfeilen
39	1980-01-01 00:00:00	5	de-informal	1661102104		Trifft völlig zu	Trifft gar nicht zu			Bilder mit Pfeilen	3D-Scans	Bilder mit Zahlen	Danach bessere Identifizierung der Knochenpunkte am Präparat (durch 3D-Scan)
40	1980-01-01 00:00:00	5	de-informal	990790281						3D-Scans	Bilder mit Pfeilen	Bilder mit Zahlen	Man konnte die Punkte gut auf die echten Schädel übertragen (3D Scans)	Das drehen der 3D Scans hat nicht immer gut geklappt.
41	1980-01-01 00:00:00	5	de-informal	830610810						3D-Scans	Bilder mit Pfeilen	Bilder mit Zahlen	sehr naturgetreu	Steuerung war manchmal umständlich und ist hängen geblieben
42	1980-01-01 00:00:00	5	de-informal	1150725717						3D-Scans	Bilder mit Pfeilen	Bilder mit Zahlen
43	1980-01-01 00:00:00	5	de-informal	1683434227				Trifft gar nicht zu	Trifft gar nicht zu	Bilder mit Pfeilen	Bilder mit Zahlen	3D-Scans		Ständiger Perspektivwwchsel macht es schwer sich zu orientieren
44			de-informal	1488156588
45	1980-01-01 00:00:00	5	de-informal	845353173	Trifft völlig zu		Trifft völlig zu			3D-Scans	Bilder mit Zahlen	Bilder mit Pfeilen	Das sieht aus gleich wie normale Präparaten, die in Anatomiesaal sind
46	1980-01-01 00:00:00	5	de-informal	364797808					Trifft völlig zu	Bilder mit Zahlen	3D-Scans	Bilder mit Pfeilen	Mehrere (beim 3D-Scan auch selbst gewählte) Perspektiven helfen sehr		Hat sogar Spaß gemacht :)
47	1980-01-01 00:00:00	5	de-informal	1151210887						Bilder mit Pfeilen	3D-Scans	Bilder mit Zahlen
48	1980-01-01 00:00:00	5	de-informal	2035045642					Trifft völlig zu	Bilder mit Pfeilen	3D-Scans	Bilder mit Zahlen	Gute räumliche Vorstellung	Teilweise etwas unübersichtlich und schlechte Beschriftung
49	1980-01-01 00:00:00	5	de-informal	433265001	Trifft völlig zu			Trifft völlig zu	Trifft völlig zu	3D-Scans	Bilder mit Pfeilen	Bilder mit Zahlen
50	1980-01-01 00:00:00	5	de-informal	1753900437						Bilder mit Pfeilen	3D-Scans	Bilder mit Zahlen	Das theoretische Lernen wurde durch die scans und Bilder verbildlicht und man konnte sich die knochenpunkte besser merken.	Die Handhabung der Scans war schwierig und man konnte nicht an einer Seite zb mandibula alle Punkte sehen und lernen sondern musste es sich durch beide Seiten zusammensuchen (ein wenig unübersichtlich)	Super
51	1980-01-01 00:00:00	5	de-informal	78091676						3D-Scans	Bilder mit Zahlen	Bilder mit Pfeilen	Zum Lernen waren die 3D Scans richtig gut	Der Vollbildmodus wurde oft abgebrochen.
52	1980-01-01 00:00:00	5	de-informal	876110220						3D-Scans	Bilder mit Pfeilen	Bilder mit Zahlen
53	1980-01-01 00:00:00	5	de-informal	1720930962						3D-Scans	Bilder mit Zahlen	Bilder mit Pfeilen	Man kann sich besser vorstellen wo was ist. (3D)	Das mit den Pfeilen ist ein wenig verwirrend gewesen.
54	1980-01-01 00:00:00	5	de-informal	563444764		Trifft gar nicht zu				3D-Scans	Bilder mit Zahlen	Bilder mit Pfeilen	3D-Scan erleichtern das räumlich vorstellen der Präparate. Auf den Beschrifteten Bildern hatte man einen besseren Überblick über alle Punkte	Bei den 3D-Scan sind immer schnell gedreht, wenn man die Punkte der Reihe nach durchgegangen ist, was einem die Orientierung genommen hat. Auf den Pfeilbildern war zu viel los	Für manche war es schwierig in der lauten Umgebung zu lernen. Außerdem war es eine sehr lange Zeit.
55	1980-01-01 00:00:00	5	de-informal	1915821800				Trifft völlig zu		3D-Scans	Bilder mit Pfeilen	Bilder mit Zahlen
56	1980-01-01 00:00:00	5	de-informal	312220901					Trifft völlig zu	3D-Scans	Bilder mit Pfeilen	Bilder mit Zahlen	Man bekommt eine räumliche Vorstellung	Die Software hatte teilweise Probleme und die Beschriftung war nicht in Gruppen unterteilt, also die Knochenpunkte den Schädelknocjen zugeordnet	Fand ich gut!
57	1980-01-01 00:00:00	5	de-informal	831422554			Trifft gar nicht zu			3D-Scans	Bilder mit Pfeilen	Bilder mit Zahlen	Man kann sich einfacher erinnern und hat auch eine bessere Vorstellungskraft	Das Zoomen war zum Teil etwas schwierig	Ich finde es einen sehr interessanten Aspekt, das Lernmaterialien einen so starken Unterschied beim Lernerfolg machen können.
58		1	de-informal	494835477
59	1980-01-01 00:00:00	5	de-informal	1586346713						3D-Scans	Bilder mit Pfeilen	Bilder mit Zahlen
60	1980-01-01 00:00:00	5	de-informal	690838482						3D-Scans	Bilder mit Pfeilen	Bilder mit Zahlen
61	1980-01-01 00:00:00	5	de-informal	610275420				Trifft völlig zu		3D-Scans	Bilder mit Pfeilen	Bilder mit Zahlen	Es hilft sehr beim lernen, sass die 3d Scans realistischer ist und man gut vorstellen kann, wo das in der Realität ist.
62		3	de-informal	164163713
63	1980-01-01 00:00:00	5	de-informal	2070223039						3D-Scans	Bilder mit Pfeilen
64	1980-01-01 00:00:00	5	de-informal	1511456001						3D-Scans	Bilder mit Pfeilen	Bilder mit Zahlen
65	1980-01-01 00:00:00	5	de-informal	1030567916					Trifft völlig zu	Bilder mit Pfeilen	3D-Scans	Bilder mit Zahlen	beim 3D scan war es gut, alle dimensionen zu sichten und damit zu lernen.	die handhabung der 3D scans war leider nicht immer gut. vor allem beim drehen, zoomte es sofort raus
66	1980-01-01 00:00:00	5	de-informal	1668569979				Trifft gar nicht zu		Bilder mit Zahlen	Bilder mit Pfeilen	3D-Scans
67	1980-01-01 00:00:00	5	de-informal	158071609					Trifft völlig zu	3D-Scans	Bilder mit Pfeilen	Bilder mit Zahlen	Man kann sich die Strukturen besser vorstellen	Bei manchen Strukturen wusste man nicht was genau gemeint war, bei den 3D Scans auf BlackBoard war die Besiehnung schwerer als während der Studie
68	1980-01-01 00:00:00	5	de-informal	1141612475					Trifft völlig zu	3D-Scans	Bilder mit Zahlen	Bilder mit Pfeilen	Punkte konnten im 3D-Scan deutlich besser identifiziert/erkannt werden, weil man auf Bildern nur 1 Perspektive sehen kann	bei der Handhabe wurde mehrfach unwillentlich der Scan verlassen (zb beim Zoomen)
69	1980-01-01 00:00:00	5	de-informal	1195570571						Bilder mit Zahlen	Bilder mit Pfeilen	3D-Scans
70	1980-01-01 00:00:00	5	de-informal	1694011074						3D-Scans	Bilder mit Zahlen	Bilder mit Pfeilen	Anschaulich
71			de-informal	680965281
72	1980-01-01 00:00:00	5	de-informal	1722243004						3D-Scans	Bilder mit Zahlen	Bilder mit Pfeilen	Individuelle Verfolgung von einzelnen Punkten	Teilweise Punkte schlecht ersichtlich
73	1980-01-01 00:00:00	5	de-informal	292479320	Trifft völlig zu	Trifft völlig zu			Trifft völlig zu	Bilder mit Pfeilen	3D-Scans	Bilder mit Zahlen	Man schafft sich ein guter Überblick (mit dem Bild mit Pfeilen eigentlich am besten) Mit 3D Scans kann man sich gut die Knochenpunkt angucken und aus jeder Sicht	Beim 3D Scan hatte ich ein paar Probleme: beim drucken hatte es nicht immer die richtige Knochen Punkte gezeigt Beim Bild mit Zahlen musste man lange suchen bis man wusste welche Knochenpunkt gemeint ist	Nein
74	1980-01-01 00:00:00	5	de-informal	452602808						3D-Scans	Bilder mit Zahlen	Bilder mit Pfeilen	man konnte sich den schädel, trotz das man ihn nicht zuhause hatte, etwas besser vorstellen und die verschiedenen löcher etc. anschauen	bei dem 3D-scan war die handhabung manchmal verwirrend und das bild hat sich nicht immer so gedreht wie gewünscht	nein
75	1980-01-01 00:00:00	5	de-informal	100121847					Trifft völlig zu	3D-Scans	Bilder mit Zahlen	Bilder mit Pfeilen
76	1980-01-01 00:00:00	5	de-informal	193034788					Trifft völlig zu	Bilder mit Zahlen	Bilder mit Pfeilen	3D-Scans	Visuelles lernen ist bei Anatomie am hilfreichsten um effektiv auswendig zu lernen	Mit den 3-D Scans konnte ich weniger das Bild auswendig lernen. Hier habe ich eher Sachen wieder vergessen.
77			de-informal	1687624638
78	1980-01-01 00:00:00	5	de-informal	455749126						Bilder mit Pfeilen	3D-Scans	Bilder mit Zahlen	Man konnte bei den 2d Sachen gut alle Punkte abgehen	Dass man manchmal besonders bei den 2d Bildern nicht erkennen konnte welche Struktur genau gemeint ist
79	1980-01-01 00:00:00	5	de-informal	117262495						3D-Scans	Bilder mit Pfeilen	Bilder mit Zahlen	Man konnte es drehen wie man es gebraucht hat, gute scans alles erkennbar, gute alternative zur Sammlung oder wenn man sowas nicht zuhause hat	Manchmal wenn man eine Zahl angedrückt hat kam man wo anders raus, das war ab und zu etwas nervig, weil man sich dann erst orientieren musste wo man ist und dann wieder suchen musste wo man hin wollte	Ich fand es sehr spannend und freue mich mitgemacht zu haben, die Zeiten für das lernen waren sehr lange und die gesamte Studie war sehr lange sodass die Konzentration irgendwann nach ließ, aber alles in allem war es gut
80	1980-01-01 00:00:00	5	de-informal	1651843371	Trifft völlig zu	Trifft völlig zu				3D-Scans	Bilder mit Pfeilen	Bilder mit Zahlen	Die räumliche Darstellung ist sehr gut und dadurch anatomische Zusammenhänge besser vorstellbar	Einige Stellen waren nicht gut eingescant bzw abgebildet. Z.B Foramina, welche recht detailreich/klein sind
81	1980-01-01 00:00:00	5	de-informal	311230320						Bilder mit Zahlen	3D-Scans	Bilder mit Pfeilen
82	1980-01-01 00:00:00	5	de-informal	550474949						Bilder mit Pfeilen	3D-Scans	Bilder mit Zahlen
83	1980-01-01 00:00:00	5	de-informal	959905103			Trifft völlig zu			Bilder mit Pfeilen	Bilder mit Zahlen	3D-Scans		Schwierige Handhabung
84	1980-01-01 00:00:00	5	de-informal	1848428689				Trifft gar nicht zu		Bilder mit Pfeilen	3D-Scans	Bilder mit Zahlen	bessere Vorstellung der realen Verhältnisse (vor allem für die Foramina)	Handhabung war schwierig. Oftmals random reingezoomt bei dem Versuch zu drehen, dann verliert man schnell den Überblick wo man sich am Präparat befindet (beim Schädel zumindest)
85	1980-01-01 00:00:00	5	de-informal	1632659503						Bilder mit Zahlen	Bilder mit Pfeilen	3D-Scans	Räumliche Vorstellung genaues finden der Punkte	Programm sprang oft zu anderen Seiten wenn man versehentlich den Knopf berührte
86	1980-01-01 00:00:00	5	de-informal	377623936						3D-Scans	Bilder mit Pfeilen	Bilder mit Zahlen	3D: Das visualisieren hat gut funktioniert. Ich konnte mir den Schädel gut in meiner Hand vorstellen. Beschriftete Bilder: schöne Illustrationen die detailgetreu sind.	3D: die Steuerung was etwas holperig. Beschriftete Bilder: es gibt bessere Abbildungen in Bpchern, die uns kostenfrei zur Verfügung stehen. Es war lediglich eine Unterstützung.	Es war ein interessantes Experiment. Es hat Spaß gemacht zu lernen und auszuprobieren. Viel Erfolg!
87	1980-01-01 00:00:00	5	de-informal	1825393804						Bilder mit Pfeilen	3D-Scans	Bilder mit Zahlen	War 3D... das war schön...	War nicht 4D🤣	Hat spaß gemacht.... und hab eine stunde am stück gelernt... das war ein persönlicher Rekord
88	1980-01-01 00:00:00	5	de-informal	869378504		Trifft völlig zu	Trifft völlig zu			3D-Scans	Bilder mit Pfeilen	Bilder mit Zahlen	Sehr einfach und ansprechbar gestaltet. Sehr detailliert	Die Bedienung auf dem Smartphone war schwierig, zoomen war schwierig Alle Knochenpunkte wären schön, ich kann aber verstehen “, dass es ein Test lauf war und sich das noch verbessern lässt
89	1980-01-01 00:00:00	5	de-informal	1079609049			Trifft gar nicht zu			Bilder mit Pfeilen	3D-Scans	Bilder mit Zahlen	3D: besser vorstellbar pfeile: punkte gute erkennbar	3D handhabung / orientierung zahlen: total unübersichtlich/ furchtbar
90	1980-01-01 00:00:00	5	de-informal	1063114819						3D-Scans	Bilder mit Zahlen	Bilder mit Pfeilen	Räumlichkeit des Präparats bei 3D Alles auf einen blick bei Bildern	Manchmal könnte man nicht aus dem Winkel gucken den man haben wollte bei 3D	Gut zum lernen fürs Testat
91	1980-01-01 00:00:00	5	de-informal	237908497						3D-Scans	Bilder mit Pfeilen	Bilder mit Zahlen	Gute Räumliche Einordnung von Strukturen und besseres Gefühl für Verhältnisse
92	1980-01-01 00:00:00	5	de-informal	315286404						3D-Scans	Bilder mit Zahlen	Bilder mit Pfeilen	3D gut für räumliches Verständnis ABER auf den Bildern sehr gute Konturen erkennbar, da gut belichtet - Details und Schattierungen gut sichtbar und wichtig für Orientierung und zum Lernen	3D scan nicht so detailliert wie Bilder, Konturen nicht so scharf dargestellt, das hat mich gestört/verwirrt bzw. Probleme beim lernen gemacht, meist musste ich zwischen beiden hin und her springen um es wirklich zu verstehen	Detailliertere 3d scans wären schön gewesen!
93	1980-01-01 00:00:00	5	de-informal	181268233	Trifft völlig zu		Trifft völlig zu			3D-Scans	Bilder mit Zahlen	Bilder mit Pfeilen	- gute Veranschaulichung besonders bei den 3D-Scans - dadurch bessere Vorstellungskraft der Strukturen im Vergleich zum Lernen mit dem Buch	- teilweise Schwierigkeiten mit Technik -> Präparat zu drehen etc. - teils schwierige Orientierung am 3D-Scan
94	1980-01-01 00:00:00	5	de-informal	230271969					Trifft gar nicht zu	Bilder mit Zahlen	Bilder mit Pfeilen	3D-Scans	Genauere/deutlichere Darstellung der Knochenpunkte	Steuerung zumindest am Laptop stockend und sehr schwierig.
95	1980-01-01 00:00:00	5	de-informal	520282761			Trifft völlig zu	Trifft völlig zu		Bilder mit Zahlen	3D-Scans	Bilder mit Pfeilen	Lernen wirkte sehr praktisch, annähernd wie am echten Präparat	Manchmal etwas verwirrend wenn viele Punkte an einem Fleck sind
96	1980-01-01 00:00:00	5	de-informal	1926137724						3D-Scans	Bilder mit Pfeilen	Bilder mit Zahlen
97	1980-01-01 00:00:00	5	de-informal	345962579				Trifft völlig zu		3D-Scans	Bilder mit Pfeilen	Bilder mit Zahlen	Guter visueller Bezug zur Realität
98	1980-01-01 00:00:00	5	de-informal	1017904061						3D-Scans	Bilder mit Pfeilen	Bilder mit Zahlen	man konnte den Schädel im Raum sehen und dadurch nochmal besser begreifen, wo bestimmte Knochenpunkte/ Löcher etc. zu finden sind.	Steuerung war teilweise etwas nervig.
99	1980-01-01 00:00:00	5	de-informal	1839804285			Trifft völlig zu			3D-Scans	Bilder mit Zahlen	Bilder mit Pfeilen	Das bessere Verständnis für die gesamte Struktur des Schädels mit den verschiedenen Strukturen.	Manchmal war man etwas verwirrt wenn man auf eine Zahl geklickt hat und das ganze Bild sich vergrößert und verdreht hat.	Es war mal interessant so zu lernen und ich finde die 3D Methode besser als 2D
100	1980-01-01 00:00:00	5	de-informal	1936423148						Bilder mit Pfeilen	3D-Scans	Bilder mit Zahlen	Bei ungenauen Strukturen bzw. wenn man sich nicht ganz sicher ist, welcher Punkt gemeint ist, fand ich die Pfeile/ 3D Scans von Vorteil.	3D Scans sind von Vorteil, um die Knochenpunkte von zu Hause zu lernen, wenn man den original Knochen nicht Zuhause hat
101	1980-01-01 00:00:00	5	de-informal	150453821	Trifft völlig zu				Trifft völlig zu	3D-Scans	Bilder mit Zahlen	Bilder mit Pfeilen
102	1980-01-01 00:00:00	5	de-informal	959474808					Trifft völlig zu	Bilder mit Zahlen	3D-Scans	Bilder mit Pfeilen	Man kann das Präparat von allen Seiten anschauen und an einigen Stellen auch „hineinschauen“	Wenn man einen Begriff antippt verschiebt sich manchmal das Bild und man ist an einer anderen Stelle als man sein möchte	Die Lernzeit war sehr lang und am Ende hatte ich keine Konzentration mehr. Ich hätte zwischen den beiden Schädeln eine Pause gebraucht.
103	1980-01-01 00:00:00	5	de-informal	993639413						3D-Scans	Bilder mit Zahlen	Bilder mit Pfeilen	Man kann auch kleine Unebenheiten genau erkennen und auf den Bildern sieht man nicht immer alles so gut uns genau
104	1980-01-01 00:00:00	5	de-informal	922878105						3D-Scans	Bilder mit Zahlen	Bilder mit Pfeilen	Vor allem die Lage der Strukturen lässt sich besser und praxisnäher darstellen. Somit ist man besser auf die Präparate vorbereitet.	Zum Teil war das Zoomen bzw das hin- und herspringen zwischen den Zahlen etwas schwierig und hat nicht flüssig und intuitiv funktioniert.	Es war sehr bereichernd daran teilnehmen zu dürfen. Dankeschön!
105		3	de-informal	2119058109						Bilder mit Pfeilen	3D-Scans	Bilder mit Zahlen
106	1980-01-01 00:00:00	5	de-informal	320584085	Trifft völlig zu	Trifft völlig zu		Trifft völlig zu	Trifft völlig zu	3D-Scans	Bilder mit Pfeilen	Bilder mit Zahlen
107	1980-01-01 00:00:00	5	de-informal	958947513	Trifft völlig zu					3D-Scans	Bilder mit Zahlen	Bilder mit Pfeilen	sehr realitätsnah	teilweise Probleme im Zoom und in der Handhabung
108	1980-01-01 00:00:00	5	de-informal	258157229						Bilder mit Zahlen	3D-Scans	Bilder mit Pfeilen
109	1980-01-01 00:00:00	5	de-informal	2136369966
110	1980-01-01 00:00:00	5	de-informal	135108146						Bilder mit Pfeilen	Bilder mit Zahlen	3D-Scans	Es ist cool, dass man die 3D Bilder, so drehen konnte, wie man wollte, fuer räumliches Verständnis	Handhabung am Laptop oder Tablet der 3D Scans allerdings sehr schwierig, weil die Bilder oft gesprungen sind und man dann kaum noch Orientierung hatte	An sich super gute Sache zum besseren Verständnis und zum ,Greifen’, ohne dass mensch das Präparat wirklich in der Hand hält. Nur noch ausbaufähig in der Handhabung :)
111	1980-01-01 00:00:00	5	de-informal	1658348911						3D-Scans	Bilder mit Pfeilen	Bilder mit Zahlen	Einfache (die Struktur zu sehen)	Nicht alle Strukturen 3D Scans vorhanden	3D Scans mit Erklärung und Übung wäre besset
112	1980-01-01 00:00:00	5	de-informal	2063856691	Trifft völlig zu	Trifft völlig zu	Trifft völlig zu			Bilder mit Zahlen	3D-Scans	Bilder mit Pfeilen	Wenn man eine schlechte 3D Vorstellung hat, war es eine sehr gute Veranschaulichung. Man war weniger auf die Präparate angewiesen.	Die Steuerung war schwierig. Und auf Tablet/Smartphone war es teilweise wirklich unpraktisch, es zu bedienen. Dass man beim Rauszoomen zB das Bild verlassen hat und so was.
113	1980-01-01 00:00:00	5	de-informal	1048639165						Bilder mit Pfeilen	Bilder mit Zahlen	3D-Scans	Räumliches vorstellungs Vermögen.	Die Handhabung war etwas nervig.	Nop
114	1980-01-01 00:00:00	5	de-informal	2069677951						3D-Scans	Bilder mit Pfeilen	Bilder mit Zahlen	Die Darstellung der 3d Scans ist sehr detailliert und auch kleine Strukturen sind aufgrund der Plastizität gut zu erkennen	Die Steuerung der 3d Scanner ist manchmal anstrengend und das ranzoomen klappt nicht immer wie man sich das vorstellt
115	1980-01-01 00:00:00	5	de-informal	1593034170						Bilder mit Pfeilen	3D-Scans	Bilder mit Zahlen
116	1980-01-01 00:00:00	5	de-informal	864047614						Bilder mit Pfeilen	3D-Scans	Bilder mit Zahlen	Es ist besser damit zu lernen, da es bestimmte Bereiche anzeigt, die auf 2D Bildern nicht zu sehen sind.	Die Rotation / Bewegung war bei mir nicht gut und hat ab und an zurückgedreht oder falsch rotiert.
117	1980-01-01 00:00:00	5	de-informal	2065192950						3D-Scans	Bilder mit Zahlen	Bilder mit Pfeilen	Gute Bildqualität, super zum Lernen Zuhause	Manchmal geht das rotieren und zoomen der Scans etwas holprig
118	1980-01-01 00:00:00	5	de-informal	1899904759		Trifft völlig zu				Bilder mit Pfeilen	Bilder mit Zahlen	3D-Scans
119	1980-01-01 00:00:00	5	de-informal	30671781			Trifft völlig zu			3D-Scans	Bilder mit Zahlen	Bilder mit Pfeilen		Manchmal rotiert das Bild ohne das man was macht	Die Übung zum dreidimensionalen Vorstellungsvermögen war wissenschaftlich ungenau, da alle die den mediziner Test geschrieben haben, einen Vorteil hatten, da die sich intensiv mit Schlauchfiguren auseinander gesetzt hatten
120	1980-01-01 00:00:00	5	de-informal	1478179737						3D-Scans	Bilder mit Pfeilen	Bilder mit Zahlen	Man hat ein räumliches Verständnis erlangt beim 3D	Rotation springt manchmal beim zoomen beim 3D
121	1980-01-01 00:00:00	5	de-informal	471395844						Bilder mit Pfeilen	3D-Scans	Bilder mit Zahlen	„ersetzt“ echte Knochen/Plastinate	Man kann schnell die Orientierung/Richtung verlieren.	Lief gut. Es wäre cool das Ergebnis mitgeteilt zu bekommen.
122	1980-01-01 00:00:00	5	de-informal	1393778114	Trifft gar nicht zu					Bilder mit Zahlen	Bilder mit Pfeilen	3D-Scans	Keine	Verliere manchmal die Orientierung im Bild mit der Steuerung	Vor der Umfrage noch mal an 3D Scans erinnern. Damit man sie noch mal für den Vergleich CH benutzen kann.
123			de-informal	1686577378
124	1980-01-01 00:00:00	5	de-informal	25888841			Trifft gar nicht zu			3D-Scans	Bilder mit Pfeilen	Bilder mit Zahlen	Die verschiedenen Blickwinkel auf ein Präparat helfen bei dem Verständnis	Wenn man erst die Zahlen und dann die Bezeichnungen suchen muss kommt man immer wieder aus dem Kern Fluss raus
125			de-informal	846824917
126			de-informal	737039885
127	1980-01-01 00:00:00	5	de-informal	193561440		Trifft völlig zu				Bilder mit Pfeilen	3D-Scans	Bilder mit Zahlen			Tip top
128	1980-01-01 00:00:00	5	de-informal	1040970958				Trifft völlig zu	Trifft völlig zu	3D-Scans	Bilder mit Pfeilen	Bilder mit Zahlen
129			de-informal	20683370
130			de-informal	1756377569

## Sheet: raw data evaluation study 2
Answer ID	Date send	Last page	Language	Random value	Durch das Lernen mit den 3D-Scans fühlte ich mich für eine praktische Prüfung an einem anatomischen Präparat gut vorbereitet. []	Durch das Lernen mit den Bildern mit Pfeilen fühlte ich mich für eine praktische Prüfung an einem anatomischen Präparat gut vorbereitet. []	Durch das Lernen mit den Bildern mit Zahlen fühlte ich mich für eine praktische Prüfung an einem anatomischen Präparat gut vorbereitet. []	Die Steuerung (drehen, rotieren, zoomen) der 3D-Scans ist leicht handzuhaben. []	Die Steuerung (drehen, rotieren, zoomen) der 3D-Scans ist intuitiv. []	Bitte gib die Reihenfolge deiner Präferenz für diese Lernmaterialien an. [Rank 1]	Bitte gib die Reihenfolge deiner Präferenz für diese Lernmaterialien an. [Rank 2]	Bitte gib die Reihenfolge deiner Präferenz für diese Lernmaterialien an. [Rank 3]	Welche positiven Aspekte sind dir während der Benutzung der visuellen Lehrmaterialien (3D-Scans, beschriftete Präparatenbilder) aufgefallen?	Welche negativen Aspekte sind dir während der Benutzung der visuellen Lehrmaterialien (3D-Scans, beschriftete Präparatenbilder) aufgefallen?	Hast du noch eine Rückmeldung an uns bezüglich des Verlaufs der Studie?
1		3	de-informal	950822112
2		-1	de-informal	578386902	Trifft völlig zu	Trifft völlig zu
3		3	de-informal	1962501313						3D-Scans	Bilder mit Zahlen	Bilder mit Pfeilen	Tralala	Bla
4	1980-01-01 00:00:00	5	de-informal	1926709579						3D-Scans	Bilder mit Zahlen	Bilder mit Pfeilen
5	1980-01-01 00:00:00	5	de-informal	1452818358						Bilder mit Pfeilen	3D-Scans	Bilder mit Zahlen	Das Präparat auch zuhause zur Verfügung zu haben	Die Steuerung, einige Strukturen waren nicht beschriftet	Ich glaube zu beginn ist die Handhabung und auch das lernen mit den 3D scans ungewohnt, man gewöhnt sich jedoch schnell dran
6	1980-01-01 00:00:00	5	de-informal	1615060093						3D-Scans	Bilder mit Pfeilen	Bilder mit Zahlen
7	1980-01-01 00:00:00	5	de-informal	2005751899						Bilder mit Zahlen	3D-Scans	Bilder mit Pfeilen	Gut zum lernen und zur Selbstkontrolle	Manche Strukturen werden nicht richtig deutlich
8	1980-01-01 00:00:00	5	de-informal	2140071725	Trifft völlig zu		Trifft gar nicht zu		Trifft völlig zu	3D-Scans	Bilder mit Zahlen	Bilder mit Pfeilen	Ich kann es mir schneller merken und meine Aufmerksamkeitsspanne ist größer	Man kann sie schlecht in zusammenfassungen einfügen und muss dann immer von a nach b in den Tabs springen
9	1980-01-01 00:00:00	5	de-informal	1126223883	Trifft völlig zu				Trifft völlig zu	Bilder mit Zahlen	3D-Scans	Bilder mit Pfeilen	- guter Überblick für Lokalisation von strukturen	- man kann zahlen durch das Präparat hindurchsehehen auch wenn diese auf der anderen Seite sind, was etwas verwirrend ist - nicht genug Strukturen beschriftet -teilweise zu Ungenau was da jetzt gemeint ist
10	1980-01-01 00:00:00	5	de-informal	759461728						3D-Scans	Bilder mit Pfeilen	Bilder mit Zahlen	Man konnte sich den Knochen viel besser räumlich mit den 3D scans vorstellen
11	1980-01-01 00:00:00	5	de-informal	391586647		Trifft völlig zu				3D-Scans	Bilder mit Pfeilen	Bilder mit Zahlen	Bessere Vorstellung von den Präperaten	Beim 3D Scan ist es nicht immer flüssig gegangen
12	1980-01-01 00:00:00	5	de-informal	2086346161						Bilder mit Pfeilen	3D-Scans	Bilder mit Zahlen	3D Scan war gut, als Ersatz für einen echten Schädel	Manchmal hat das Ranzoomen nicht ganz geklappt/gebuckt plötzlich ganz woanders gelandet	Finde gut, dass sie stattfand Super, dass wir die Materialien zur Verfügung gestellt bekommen haben
13	1980-01-01 00:00:00	5	de-informal	1031871312				Trifft völlig zu		3D-Scans	Bilder mit Pfeilen	Bilder mit Zahlen	anschaulichere Darstellung und leichtere Übertragung auf die anatomischen Präparate	Die Übertragung auf die anatomischen Präparate war schwieriger, da Strukturen erst genau gefunden werden mussten.
14	1980-01-01 00:00:00	5	de-informal	212203450									war leicht verständlich
15	1980-01-01 00:00:00	5	de-informal	1769277172				Trifft völlig zu	Trifft völlig zu	Bilder mit Zahlen	Bilder mit Pfeilen	3D-Scans	Bei den beschrifteten Präparaten konnte man gut alle Punkte lernen und übersichtlich sehen	Beim 3D Scan haben sich die Zahlen oft überlagert, wodurch man nur schwer einen Überblick bekommen konnte
16	1980-01-01 00:00:00	5	de-informal	655330619						3D-Scans	Bilder mit Zahlen	Bilder mit Pfeilen	Man kann alle Winkel betrachten	Die Perspektive war z.T sehr schwierig einzustellen	Professionell und gut verlaufen
17	1980-01-01 00:00:00	5	de-informal	1541407731						Bilder mit Zahlen	3D-Scans	Bilder mit Pfeilen	Die 3D-Scans sind besonders gut für kleine Besonderheiten und um zum Beispiel die Löcher von allen Seiten zu sehen. Für die allgemeinen Knochenpunkte waren die Bilder einfacher in der Handhabung und schneller abzulesen.	Die Scans waren teilweise schwierig zu handhaben und eine Übersicht über alle Zuordnungen der Zahlen hat mir als Überblick gefehlt.	Es ist für Besonderheiten wirklich gut, wenn man grade kein echtes Präparat zum Lernen vor sich hat.
18	1980-01-01 00:00:00	5	de-informal	1711393343	Trifft völlig zu					3D-Scans	Bilder mit Zahlen	Bilder mit Pfeilen
19	1980-01-01 00:00:00	5	de-informal	141111435						Bilder mit Zahlen	3D-Scans	Bilder mit Pfeilen
20	1980-01-01 00:00:00	5	de-informal	1845884132						3D-Scans	Bilder mit Pfeilen	Bilder mit Zahlen	-	-
21		3	de-informal	156211535		Trifft völlig zu		Trifft völlig zu	Trifft völlig zu	Bilder mit Pfeilen	3D-Scans	Bilder mit Zahlen
22	1980-01-01 00:00:00	5	de-informal	823337559				Trifft völlig zu	Trifft völlig zu	Bilder mit Pfeilen	3D-Scans	Bilder mit Zahlen
23	1980-01-01 00:00:00	5	de-informal	787114761						3D-Scans	Bilder mit Zahlen	Bilder mit Pfeilen	Man konnte z. B. Foramina besser sehen & lernen, durch das drehen der Modelle	Die Beschriftungen waren teils nicht ganz eindeutig & durch die Steuerung waren sie für mich nicht wirklich verlässlich nutzbar
24	1980-01-01 00:00:00	5	de-informal	58102100					Trifft völlig zu	3D-Scans	Bilder mit Pfeilen	Bilder mit Zahlen	bessere räumliche verknüpfung	drehbarkeit teilweise schwierig	war spannend
25	1980-01-01 00:00:00	5	de-informal	174969063						Bilder mit Pfeilen	3D-Scans	Bilder mit Zahlen	Bessere räumliche Einordnung der Strukturen
26	1980-01-01 00:00:00	5	de-informal	1308296804	Trifft völlig zu					3D-Scans	Bilder mit Zahlen	Bilder mit Pfeilen	man kann sich die genauen anatomischen strukturen bei den 3d-modellen besser vorstellen. beispielsweise die löcher, die sich im schädel befinden	das steuern ist leider nicht ganz so einfach
27	1980-01-01 00:00:00	5	de-informal	1265739084		Trifft völlig zu	Trifft völlig zu			Bilder mit Pfeilen	Bilder mit Zahlen	3D-Scans	Man kann jederzeit nochmal Zuhause darauf zurückgreifen. Fortschritt des Lernens	Nichts :)
28	1980-01-01 00:00:00	5	de-informal	1072537116	Trifft völlig zu					3D-Scans
29	1980-01-01 00:00:00	5	de-informal	442392991						Bilder mit Zahlen	Bilder mit Pfeilen	3D-Scans	Manche Strukturen konnten mit den 3D-Scams besser zugeordnet werden Die beschrifteten Präparatbilder waren bereits bekannt und man war vertraut mit solchen Materialien zu lernen	3D: die Namen der Strukturen sind wieder verschwunden nachdem man auf eine andere Struktur gedrückt hat.	nein
30	1980-01-01 00:00:00	5	de-informal	450224966						Bilder mit Zahlen	3D-Scans	Bilder mit Pfeilen
31	1980-01-01 00:00:00	5	de-informal	742711814						3D-Scans	Bilder mit Pfeilen	Bilder mit Zahlen
32	1980-01-01 00:00:00	5	de-informal	1424318828	Trifft völlig zu		Trifft gar nicht zu	Trifft völlig zu	Trifft völlig zu	3D-Scans	Bilder mit Pfeilen	Bilder mit Zahlen	Besseres visuelles Verständnis	Eig nichzs
33	1980-01-01 00:00:00	5	de-informal	1735495104	Trifft völlig zu		Trifft gar nicht zu	Trifft völlig zu		3D-Scans	Bilder mit Pfeilen	Bilder mit Zahlen	Details waren sehr gut dargestellt (kleine Processi, sulci,…)
34	1980-01-01 00:00:00	5	de-informal	1349687834	Trifft völlig zu	Trifft völlig zu	Trifft völlig zu	Trifft völlig zu	Trifft völlig zu
35	1980-01-01 00:00:00	5	de-informal	1750755527						3D-Scans	Bilder mit Pfeilen	Bilder mit Zahlen	Man kann sich gut mit den Scans auf das Testat vorbereiten und sich selber abfragen	Die 3d Scans sind etwas schwer zu bedienen und zoomen oft einfach raus oder rein	-
36	1980-01-01 00:00:00	5	de-informal	132066508					Trifft völlig zu
37		1	de-informal	1642964082	Trifft völlig zu
38	1980-01-01 00:00:00	5	de-informal	1346021287						Bilder mit Pfeilen	Bilder mit Zahlen	3D-Scans
39	1980-01-01 00:00:00	5	de-informal	66190871				Trifft gar nicht zu		Bilder mit Zahlen	3D-Scans	Bilder mit Pfeilen	In Kombination mit ihnen zu lernen macht den größten Lerneffekt.	3D-Scans Sind schwierig zu bedienen. 2D: gut fürs Merken, aber das Verständnis (Raum) für die Anwendung fehlt/ist schwierig	Nö. Alles supi.
40	1980-01-01 00:00:00	5	de-informal	739877722										Beschriftung 3D Modell
41	1980-01-01 00:00:00	5	de-informal	635582130
42	1980-01-01 00:00:00	5	de-informal	1320245810						Bilder mit Pfeilen	Bilder mit Zahlen	3D-Scans	Es waren sehr gute Abbildungen. Besser als aus vielen Lehrbüchern	Nicht für alle Tiere vorhanden	Nein
43	1980-01-01 00:00:00	5	de-informal	169487337						3D-Scans	Bilder mit Zahlen	Bilder mit Pfeilen	Gut veranschaulicht	Brauch iPad
44		3	de-informal	264029184	Trifft völlig zu		Trifft völlig zu	Trifft völlig zu		3D-Scans	Bilder mit Zahlen	Bilder mit Pfeilen
45	1980-01-01 00:00:00	5	de-informal	2126413453	Trifft völlig zu	Trifft völlig zu		Trifft völlig zu	Trifft völlig zu	3D-Scans	Bilder mit Pfeilen	Bilder mit Zahlen	Punkte, bei denen ich dachte, dass sie an der Seite sind, könnte ich besser lokalisieren und sehen, dass sie doch zwischen der Basis und der Seite, am Übergang sind.	Teilweise ist man ausersehen auf eine Zahl gekommen und das ganz Modell hat sich erstmal verdreht. War jetzt aber auch nicht super schlimm. Man konnte ja easy das Modell zurück drehen
46	1980-01-01 00:00:00	5	de-informal	1109750931						Bilder mit Pfeilen	Bilder mit Zahlen	3D-Scans	Realer als die 2D Bilder zu einem echten Schädel	Wenn man auf eine Struktur klickte, führte das Programm einen näher hin teilweise auch durch den Schädel auf die andere Seite, sodass man leicht den Überblick verlor, wo genau man sich befand. Wenn man sich schon etwas auskannte, finde ich die 3 D Möglichkeit super, aber für den Anfang vielleicht etwas verwirrend..
47	1980-01-01 00:00:00	5	de-informal	1620342402	Trifft völlig zu					Bilder mit Pfeilen	3D-Scans	Bilder mit Zahlen	Schneller Vergleich mit Modellen	Teilweise sind die Scans im Internet hin und her gesprungen	Sehr gute Vorbereitung und angenehme Durchführung
48	1980-01-01 00:00:00	5	de-informal	1797628769		Trifft völlig zu				Bilder mit Pfeilen	Bilder mit Zahlen	3D-Scans
49	1980-01-01 00:00:00	5	de-informal	1097713586						3D-Scans	Bilder mit Pfeilen	Bilder mit Zahlen	Bessere räumliche Orientierung dich die Beweglichkeit des 3D Modells	Die Handhabung/Software könnte noch besser laufen und benutzerfreundlicher werden
50	1980-01-01 00:00:00	5	de-informal	1989558488						3D-Scans	Bilder mit Pfeilen	Bilder mit Zahlen	Hohe Auflösung, automatischer Wechsel in eine günstige Ansicht, Möglichkeit an kleine Strukturen heranzuzoomen	Strukturen ohne Gruppierung oder erkennbare Reihenfolge, teils lückenhaft (nicht alle im Kurs erwarteten Strukturen implementiert), UI macht oft nicht was es soll	Vielleicht nochmal klar kommunizieren, dass es die Studie verfälscht, wenn man abschreibt (haben an meinem Tisch zwei gemacht, weil es ihnen peinlich war ein fast leeres Blatt abzugeben - auch wenn du eigentlich gesagt hattest das alles anonym ist...)
51	1980-01-01 00:00:00	5	de-informal	1390651845						3D-Scans	Bilder mit Pfeilen	Bilder mit Zahlen			Interesse am Ergebnis. War die Teilnehmerzahl großgenug um eine statistische Aussagekraft zu erzielen?
52	1980-01-01 00:00:00	5	de-informal	649529305	Trifft völlig zu					3D-Scans	Bilder mit Pfeilen	Bilder mit Zahlen	Schnelles Wiederholen, sehr visuell	Etwas schwere Handhabung, teils unübersichtlich	Etwas langwierig
53	1980-01-01 00:00:00	5	de-informal	348171784						3D-Scans	Bilder mit Pfeilen	Bilder mit Zahlen
54	1980-01-01 00:00:00	5	de-informal	1137141158	Trifft völlig zu				Trifft völlig zu	3D-Scans	Bilder mit Zahlen	Bilder mit Pfeilen
55	1980-01-01 00:00:00	5	de-informal	1740045463	Trifft völlig zu					3D-Scans	Bilder mit Zahlen	Bilder mit Pfeilen	Bessere visuelle Vorstellung
56	1980-01-01 00:00:00	5	de-informal	922397170						3D-Scans	Bilder mit Zahlen	Bilder mit Pfeilen
57	1980-01-01 00:00:00	5	de-informal	1083803316						3D-Scans	Bilder mit Pfeilen	Bilder mit Zahlen
58			de-informal	1251020938
59	1980-01-01 00:00:00	5	de-informal	1121192518					Trifft völlig zu	3D-Scans	Bilder mit Zahlen	Bilder mit Pfeilen	Man hatte sofort einen sehr guten Überblick	Zu viele Begriffe in zu wenig Zeit
60	1980-01-01 00:00:00	5	de-informal	1592687288						3D-Scans	Bilder mit Pfeilen	Bilder mit Zahlen	Vorab muss ich sagen, dass ein Zusammenspiel der Lernmaterialien am sinnvollsten ist. Der 3D scan ist nützlich zur räumlichen vorstellung, das Papirrmaterial übersichtlicher und somit gut zum Auswendig lernen der Strukturen in Relation zueinander (z.B Struktur X ist über Struktur Y aus der medialen Seite etc. etc. In dem Sinne alle sind gut und es ist schwer "negativ, positiv" zu bennenen
61	1980-01-01 00:00:00	5	de-informal	1115833821			Trifft völlig zu			Bilder mit Zahlen	Bilder mit Pfeilen	3D-Scans
62	1980-01-01 00:00:00	5	de-informal	1350612094						Bilder mit Zahlen	3D-Scans	Bilder mit Pfeilen
63			de-informal	349893082
64	1980-01-01 00:00:00	5	de-informal	415910216						Bilder mit Pfeilen	3D-Scans	Bilder mit Zahlen	Alles nur auf iPad brauche nicht tausend Blätter	Beim Schädel war es zu viele Info man hat nicht richtig verstanden was mit was passt
65	1980-01-01 00:00:00	5	de-informal	1306564107						3D-Scans	Bilder mit Pfeilen	Bilder mit Zahlen	Die räumliche Einordnung und die Strukturen in der nähe deren "Abgrenzungen"	Soweit keine	War soweit gut
66	1980-01-01 00:00:00	5	de-informal	204952296						3D-Scans	Bilder mit Pfeilen	Bilder mit Zahlen
67	1980-01-01 00:00:00	5	de-informal	567986694						3D-Scans	Bilder mit Pfeilen	Bilder mit Zahlen
68	1980-01-01 00:00:00	5	de-informal	570154895	Trifft völlig zu	Trifft völlig zu	Trifft völlig zu			3D-Scans	Bilder mit Zahlen	Bilder mit Pfeilen	Gute Vorstellungskraft	Schlechte Steuerung, Bild springt hin und her	Gut, aber Steuerung sollte verbessert werden
69	1980-01-01 00:00:00	5	de-informal	2017077149					Trifft völlig zu	3D-Scans	Bilder mit Zahlen	Bilder mit Pfeilen	3D Strukturen besser erkennbar		War gut
70			de-informal	1972407351
71	1980-01-01 00:00:00	5	de-informal	1919775519					Trifft gar nicht zu	3D-Scans	Bilder mit Zahlen	Bilder mit Pfeilen	Durch die Nummerierung am 3D Präparat gab es einen guten Leitfaden zum Lernen	Beschriftung nicht vollständig bei den Scans Wenn man den Scan gedreht hat und ausverkaufen durch das Modell hindurch auf eine Nummer gedrückt hat
72			de-informal	1932214711
73	1980-01-01 00:00:00	5	de-informal	178764001	Trifft völlig zu
74	1980-01-01 00:00:00	5	de-informal	1116978152						3D-Scans	Bilder mit Pfeilen	Bilder mit Zahlen	Optisch besser nachvollziehbar	Das drehen und zoomen war manchmal leider schwierig.
75	1980-01-01 00:00:00	5	de-informal	84059639			Trifft völlig zu			Bilder mit Zahlen	3D-Scans	Bilder mit Pfeilen	Alle Knochenstrukturen detailliert erkennbar	Schwierig auf den richtigen Punkt zu tippen den man wissen wollte
76	1980-01-01 00:00:00	5	de-informal	225608477						3D-Scans	Bilder mit Pfeilen	Bilder mit Zahlen	bessere örtliche Orientierung		/
77	1980-01-01 00:00:00	5	de-informal	1310313529	Trifft völlig zu				Trifft gar nicht zu	3D-Scans	Bilder mit Pfeilen	Bilder mit Zahlen	Schnelleres Verständnis bei den 3D scans Präparatebilder musste man sich immer in die richtige Richtung denken (war oft nicht 'kompatibel' mit der Sicht auf das vorliegende präparat)	3D scans sind sehr empfindlich bei der Steuerung. Zahlen scheinen durch, d.h. wenn man sich ventral befindet und ausversehen auf eine Zahl tipt die aber eine dorsale Struktur zeigt, ist es sehr kompliziert	War alles schick :)
78	1980-01-01 00:00:00	5	de-informal	1152648579						Bilder mit Pfeilen	3D-Scans	Bilder mit Zahlen	Wenn man die Fakten schon gelernt hat ähnelt das lernen mit den 3D-Scans dem üben an einem Präparat	Leider waren die Zahlen teilweise durcheinander beschriftet. Die Struktur fehlte leider etwas. Außerdem war es teilweise etwas schwierig zu bedienen
79	1980-01-01 00:00:00	5	de-informal	439038412						3D-Scans	Bilder mit Pfeilen	Bilder mit Zahlen
80	1980-01-01 00:00:00	5	de-informal	2069489247						3D-Scans	Bilder mit Pfeilen	Bilder mit Zahlen
81	1980-01-01 00:00:00	5	de-informal	480489545						3D-Scans	Bilder mit Zahlen	Bilder mit Pfeilen	3D Scans: Dreidimensionale Bilder vereinfachen das Lernen enorm.		Zwischendurch war es im Kurs zu laut, sodass man sich nicht so gut aufs Lernen fokussieren konnte.
82	1980-01-01 00:00:00	5	de-informal	2114429461	Trifft völlig zu			Trifft völlig zu	Trifft völlig zu	3D-Scans	Bilder mit Pfeilen	Bilder mit Zahlen	Besseres Vorstellungsvermögnis	-	War mega!
83	1980-01-01 00:00:00	5	de-informal	405703987				Trifft völlig zu	Trifft völlig zu	3D-Scans	Bilder mit Pfeilen	Bilder mit Zahlen	Mit den 3D-Scans lernt es sich sehr gut, weil man sich die Strukturen aus mehreren Winkeln anschauen kann	Die Beschriftung mit Zahlen ist sehr unübersichtlich und man muss Begriffe erst lange suchen	Es war alles supi :)
84			de-informal	2122103689
85	1980-01-01 00:00:00	5	de-informal	556880500						3D-Scans	Bilder mit Zahlen	Bilder mit Pfeilen
86	1980-01-01 00:00:00	5	de-informal	615973633						3D-Scans	Bilder mit Pfeilen	Bilder mit Zahlen
87	1980-01-01 00:00:00	5	de-informal	339307184		Trifft völlig zu				Bilder mit Pfeilen	Bilder mit Zahlen	3D-Scans
88	1980-01-01 00:00:00	5	de-informal	1462215178				Trifft völlig zu		3D-Scans	Bilder mit Pfeilen	Bilder mit Zahlen	3D war sehr anschaulich und wahrheitsgetreu	Wenn man bei den 3D-Sxans durch die Zahlen geklickt hat, lagen diese teilweise weit auseinander und das Präparat hat sich zu schnell gedreht
89	1980-01-01 00:00:00	5	de-informal	1921542075				Trifft völlig zu		3D-Scans	Bilder mit Zahlen	Bilder mit Pfeilen
90	1980-01-01 00:00:00	5	de-informal	1975060808						Bilder mit Zahlen	3D-Scans	Bilder mit Pfeilen	Durch das interaktive des 3D Scans konnte man sehr einprägsam üben	Die Steuerung des 3D Scans war anfangs etwas gewöhnungsbedürftig
91			de-informal	1100253332
92	1980-01-01 00:00:00	5	de-informal	344937835	Trifft völlig zu	Trifft völlig zu	Trifft völlig zu			3D-Scans	Bilder mit Pfeilen	Bilder mit Zahlen
93	1980-01-01 00:00:00	5	de-informal	2070227746	Trifft völlig zu	Trifft völlig zu	Trifft gar nicht zu		Trifft völlig zu	3D-Scans	Bilder mit Pfeilen	Bilder mit Zahlen	Mann kann es von allen Seiten sehen	Manchmal ist die größte schwer einzuschätzen	Schön wäre wenn jeder die Chance hätte die 3D Sachen länger zu nutzen um sich einzuarbeiten
94	1980-01-01 00:00:00	5	de-informal	170703125	Trifft völlig zu					3D-Scans	Bilder mit Zahlen	Bilder mit Pfeilen	Sehr deutliche Abbildung von Erhöhungen und Löchern. Somit auch bessere Lokalisierung am echten Schädel möglich	Die Website hing manchmal	War gut
95	1980-01-01 00:00:00	5	de-informal	801558398						Bilder mit Pfeilen	3D-Scans	Bilder mit Zahlen
96			de-informal	1989666403
97	1980-01-01 00:00:00	5	de-informal	869831240	Trifft völlig zu		Trifft völlig zu			3D-Scans	Bilder mit Pfeilen	Bilder mit Zahlen	Räumliches sehen	Handhabung
98	1980-01-01 00:00:00	5	de-informal	1335941914						3D-Scans	Bilder mit Pfeilen	Bilder mit Zahlen			Es hat sich ein bisschen chaotisch angefüllt
99	1980-01-01 00:00:00	5	de-informal	770281059						3D-Scans	Bilder mit Pfeilen	Bilder mit Zahlen	Besseres Einordnen ins Gesamtbild / Orientieren am Präperat
100	1980-01-01 00:00:00	5	de-informal	1112815023						Bilder mit Pfeilen	3D-Scans	Bilder mit Zahlen	Verschiedene Ansichten sind möglich	Wenn man die Auto- Einstellung unterbricht, z.B. durch längeres Ansehen, startet sie von neu.
101	1980-01-01 00:00:00	5	de-informal	1188911141						Bilder mit Pfeilen	Bilder mit Zahlen	3D-Scans	Besseres räumliches verstehen	War schwierig mit dem rotieren und guten Positionieren	Mir hat es sehr gefallen
102		1	de-informal	637125403
103	1980-01-01 00:00:00	5	de-informal	329846981						Bilder mit Pfeilen	3D-Scans	Bilder mit Zahlen			Handhabung verbessern
104	1980-01-01 00:00:00	5	de-informal	1462423717
105			de-informal	2014077410
106	1980-01-01 00:00:00	5	de-informal	1615650461						3D-Scans	Bilder mit Pfeilen	Bilder mit Zahlen	Man weiß direkt, an welcher Stelle die Knochenpunkte im Präparat sind.	Die Steuerung war schwammig.
107	1980-01-01 00:00:00	5	de-informal	1294030307						3D-Scans	Bilder mit Zahlen	Bilder mit Pfeilen
108	1980-01-01 00:00:00	5	de-informal	474513974		Trifft völlig zu				Bilder mit Pfeilen	3D-Scans	Bilder mit Zahlen	Sehr übersichtlich, schnelles Lernen möglich	Teilweise nicht genaue Zuordnung zu bestimmten Knochenpunkten möglich
109	1980-01-01 00:00:00	5	de-informal	248394351						3D-Scans	Bilder mit Pfeilen	Bilder mit Zahlen
110	1980-01-01 00:00:00	5	de-informal	123850787				Trifft gar nicht zu		Bilder mit Pfeilen	3D-Scans	Bilder mit Zahlen	Man kann sich Strukturen genau betrachten	Manche Winkel waren nicht gut einstellbar, springt manchmal zu bestimmten perspektiven
111			de-informal	2098819648
112	1980-01-01 00:00:00	5	de-informal	1244662493						Bilder mit Pfeilen	3D-Scans	Bilder mit Zahlen	Realistischere Darstellung als ausgedruckt	Steuerung lief etwas holprig
113	1980-01-01 00:00:00	5	de-informal	331802316		Trifft völlig zu		Trifft völlig zu	Trifft völlig zu				Gute Qualität Einfache Handhabung		-
114	1980-01-01 00:00:00	5	de-informal	1682054343		Trifft völlig zu	Trifft gar nicht zu	Trifft völlig zu	Trifft völlig zu	Bilder mit Pfeilen	3D-Scans	Bilder mit Zahlen	Leicht zu benutzen und praktisch, da man überall damit lernen kann ohne viel Papier dabei zu haben	Manchmal etwas unübersichtlich mit vielen Strukturen auf einer kleinen Fläche	Der studienverlauf hat mir gefallen
115	1980-01-01 00:00:00	5	de-informal	691213205	Trifft völlig zu					3D-Scans	Bilder mit Pfeilen	Bilder mit Zahlen	Sehr gut zum Zuhause lernen	Manchmal ungenau, man klickt manchmal ausversehen auf eine Nummer die auf der anderen Seite is obwohl man das gar nicht will und dann verändert sich ungewollt die sichtweise
116			de-informal	1446206653
117	1980-01-01 00:00:00	5	de-informal	1239923498					Trifft gar nicht zu
118	1980-01-01 00:00:00	5	de-informal	427821778	Trifft völlig zu					3D-Scans	Bilder mit Zahlen	Bilder mit Pfeilen
119			de-informal	2104329803
120	1980-01-01 00:00:00	5	de-informal	50050628				Trifft gar nicht zu		Bilder mit Pfeilen	3D-Scans	Bilder mit Zahlen	Man konnte gut erkennen, welche Strukturen räumlich direkt daneben liegen.	Die Handhabung und Orientierung war manchmal etwas schwierig.
121	1980-01-01 00:00:00	5	de-informal	1516020348				Trifft völlig zu	Trifft völlig zu	Bilder mit Pfeilen	3D-Scans	Bilder mit Zahlen
122	1980-01-01 00:00:00	5	de-informal	1711385734						Bilder mit Pfeilen	3D-Scans	Bilder mit Zahlen	Guter räumliche Eindruck	3D-Bilder zu modelhaft. 3D mit "echten" Bildern wäre besser.	Alles gut gelaufen.
123	1980-01-01 00:00:00	5	de-informal	2031089624		Trifft gar nicht zu	Trifft gar nicht zu			Bilder mit Zahlen	Bilder mit Pfeilen	3D-Scans			I don’t get it how one can learn anything without a piece of paper and a pen.
124	1980-01-01 00:00:00	5	de-informal	1041180089	Trifft völlig zu					Bilder mit Zahlen	3D-Scans	Bilder mit Pfeilen
125	1980-01-01 00:00:00	5	de-informal	1666924061
126	1980-01-01 00:00:00	5	de-informal	1838909419				Trifft völlig zu		Bilder mit Pfeilen	Bilder mit Zahlen	3D-Scans	Gute Anschaulichkeit	Steuerung war schwierig
127	1980-01-01 00:00:00	5	de-informal	1473524793						Bilder mit Zahlen	3D-Scans	Bilder mit Pfeilen		Zu wenig Zeit, Ungenaiigkeit
128	1980-01-01 00:00:00	5	de-informal	172820761						3D-Scans	Bilder mit Zahlen	Bilder mit Pfeilen	Es war gut erkennen bar welche Strukturen sehr relevant sind, da auch teilweise nicht sehr relevante Strukturen fehlten	Das drehen hat teilweise am PC strak geharkt und es toll eine wenn man eins Suchfunktion hatte für bestimmte Strukturen	Guter Ablauf
129	1980-01-01 00:00:00	5	de-informal	525552911						3D-Scans	Bilder mit Zahlen	Bilder mit Pfeilen
130	1980-01-01 00:00:00	5	de-informal	1396647137						Bilder mit Pfeilen	3D-Scans	Bilder mit Zahlen	besseres räumliches Verständnis	Teilweise ist man ein bisschen verloren, weil das Programm auch eigenständig zoomt usw.
131	1980-01-01 00:00:00	5	de-informal	648916168				Trifft gar nicht zu		Bilder mit Zahlen	3D-Scans	Bilder mit Pfeilen	Kann ohne Präparate visuell die Merkmale der Tiere erkennen	Beim 3d Bild ist das rotieren sehr schlecht
132	1980-01-01 00:00:00	5	de-informal	1657164775				Trifft gar nicht zu		3D-Scans			Alle Seiten betrachten zu können, war hilfreich	Bedienungs als Rotation fiel mir schwer
133			de-informal	604600423
134	1980-01-01 00:00:00	5	de-informal	665376581						3D-Scans	Bilder mit Pfeilen	Bilder mit Zahlen	Man kann aus allen Winkeln alles erkennen und sich selber prüfen	Drehen, zoomen war teilweise schwierig und das Programm hat sich öfter geschlossen	War supi
135	1980-01-01 00:00:00	5	de-informal	723977926						3D-Scans	Bilder mit Pfeilen	Bilder mit Zahlen	Anschaulicher und somit besser am Präparat wieder zu erkennen	Handhabung eher kompliziert, viele Modelle leider ohne Beschriftung
136		3	de-informal	1946068114				Trifft völlig zu	Trifft völlig zu	3D-Scans	Bilder mit Zahlen	Bilder mit Pfeilen
137	1980-01-01 00:00:00	5	de-informal	335354169				Trifft gar nicht zu		Bilder mit Pfeilen	Bilder mit Zahlen	3D-Scans	Besseres rämliches denken	Handhabung war nicht so easy
138	1980-01-01 00:00:00	5	de-informal	1740205092				Trifft völlig zu		3D-Scans	Bilder mit Pfeilen	Bilder mit Zahlen	- das Lernen fällt leichter, vor allem später bei der Anwendung an Präparaten	Keine	War alles supi :)
139	1980-01-01 00:00:00	5	de-informal	1748204467	Trifft völlig zu	Trifft völlig zu	Trifft gar nicht zu	Trifft völlig zu
140	1980-01-01 00:00:00	5	de-informal	1526366297	Trifft völlig zu	Trifft völlig zu	Trifft völlig zu	Trifft völlig zu	Trifft völlig zu	3D-Scans	Bilder mit Pfeilen	Bilder mit Zahlen
141			de-informal	1580598313
142			de-informal	436116059
143			de-informal	367155092
144			de-informal	2086852624
